# Supplementary material for: Identification of apolipoprotein B–reactive CDR3 motifs allows tracking of atherosclerosis-related memory CD4+T cells in multiple donors
Source: Front Immunol. 2024 Mar 20;15:1302031. doi: 10.3389/fimmu.2024.1302031 (PMC10988780; doi:10.3389/fimmu.2024.1302031)
Supplement: Supplementary Dataset 1 — AIM+ and AIM− clones with frequency >1.39E-03 and top APOB+ CDR3 clones after enrichment-based filtering. Donor-specific data on separate tabs. [file DataSheet_1.zip]

Archive with 18 entries (17 files):
- Data Sheet 1/
- __MACOSX/._Data Sheet 1
- Data Sheet 1/Supplementary Dataset S7.xlsx
- __MACOSX/Data Sheet 1/._Supplementary Dataset S7.xlsx
- Data Sheet 1/.DS_Store
- __MACOSX/Data Sheet 1/._.DS_Store
- Data Sheet 1/Supplementary Dataset S6.xlsx
- __MACOSX/Data Sheet 1/._Supplementary Dataset S6.xlsx
- Data Sheet 1/Supplementary Dataset S1.xlsx
- __MACOSX/Data Sheet 1/._Supplementary Dataset S1.xlsx
- Data Sheet 1/Supplementary Dataset S3.xlsx
- __MACOSX/Data Sheet 1/._Supplementary Dataset S3.xlsx
- Data Sheet 1/Supplementary Dataset S2.xlsx
- __MACOSX/Data Sheet 1/._Supplementary Dataset S2.xlsx
- Data Sheet 1/Supplementary Dataset S5.xlsx
- __MACOSX/Data Sheet 1/._Supplementary Dataset S5.xlsx
- Data Sheet 1/Supplementary Dataset S4.xlsx
- __MACOSX/Data Sheet 1/._Supplementary Dataset S4.xlsx
