# Supplementary material for: Identification of apolipoprotein B–reactive CDR3 motifs allows tracking of atherosclerosis-related memory CD4+T cells in multiple donors
Source: Front Immunol. 2024 Mar 20;15:1302031. doi: 10.3389/fimmu.2024.1302031 (PMC10988780; doi:10.3389/fimmu.2024.1302031)
Supplement: Supplementary Dataset 1 — AIM+ and AIM− clones with frequency >1.39E-03 and top APOB+ CDR3 clones after enrichment-based filtering. Donor-specific data on separate tabs. [file DataSheet_1.zip › Data Sheet 1/Supplementary Dataset S7.xlsx]

## Sheet: VDJdb
Details of MHC-II restricted human CDR3Vb sequences from VDJdb (total n-=96, unique n=87)
Gene	CDR3	V	J	Species	MHC class	Epitope	Epitope gene	Epitope species	Reference
TRB	CASSQGQDTEAFF	TRBV7-3*01	TRBJ1-1*01	HomoSapiens	MHCII	QPFPQPEQPFP	DQ2-GLIA-OMEGA1	Homo sapiens	https://github.com/antigenomics/vdjdb-db/issues/215
TRB	CSVALGSDTGELFF	TRBV29-1*01	TRBJ2-2*01	HomoSapiens	MHCII	LQPFPQPELPYGSGGS	DQ2-GLIA-OMEGA1	Homo sapiens	https://github.com/antigenomics/vdjdb-db/issues/215
TRB	CSVALGSDTGELFF	TRBV29-1*01	TRBJ2-2*01	HomoSapiens	MHCII	LQPFPQPELPYGSGGS	DQ2-GLIA-OMEGA1	Homo sapiens	https://github.com/antigenomics/vdjdb-db/issues/215
TRB	CASSLADRVNTEAFF	TRBV5-1*01	TRBJ1-1*01	HomoSapiens	MHCII	VHFFKNIVTPRTPG	MBP	HomoSapiens	PMID:16079912
TRB	CASTYHGTGYF	TRBV6-6*01	TRBJ1-3*01	HomoSapiens	MHCII	GELIGILNAAKVPAD	TPI1	HomoSapiens	PMID:17334368
TRB	CASTYHGTGYF	TRBV6-6*01	TRBJ1-3*01	HomoSapiens	MHCII	GELIGTLNAAKVPAD	TPI1	HomoSapiens	PMID:17334368
TRB	CASSQIRETQYF	TRBV5-8*01	TRBJ2-5*01	HomoSapiens	MHCII	GELIGILNAAKVPAD	TPI1	HomoSapiens	PMID:17334368
TRB	CASRPRRDNEQFF	TRBV6-2*01	TRBJ2-1*01	HomoSapiens	MHCII	QPLALEGSLQKRG	INS	HomoSapiens	PMID:26437244
TRB	CASRPRDPVTQYF	TRBV6-2*01	TRBJ2-3*01	HomoSapiens	MHCII	LQPLALEGSLQKRG	INS	HomoSapiens	PMID:26437244
TRB	CSARDLTSGANNEQFF	TRBV20-1*01	TRBJ2-1*01	HomoSapiens	MHCII	ENPVVHFFKNIVTP	MBP	HomoSapiens	PMID:15821740
TRB	CSARGGSYNSPLHF	TRBV20-1*01	TRBJ1-6*01	HomoSapiens	MHCII	FSWGAEGQRPGF	MBP	HomoSapiens	PMID:21297580
TRB	CATSALGDTQYF	TRBV24-1*01	TRBJ2-3*01	HomoSapiens	MHCII	NPVVHFFKNIVTPR	MBP	HomoSapiens	PMID:21199956
TRB	CSARGGSYNSPLHF	TRBV20-1*01	TRBJ1-6*01	HomoSapiens	MHCII	FSWGAEGQRPGFGSGG		HomoSapiens	PMID:22431638
TRB	CATSALGDTQYF	TRBV24-1*01	TRBJ2-3*01	HomoSapiens	MHCII	RLLMLFAKDVVSRN		HomoSapiens	PMID:24136005
TRB	CASSLAQGGETQYF	TRBV5-1*01	TRBJ2-5*01	HomoSapiens	MHCII	QAFWIDLFETIG	MIM2	HomoSapiens	PMID:24995984
TRB	CASSAGNTIYF	TRBV5-1*01	TRBJ1-3*01	HomoSapiens	MHCII	VEELYLVAGEEGCGGGGSL		HomoSapiens	PMID:30952805
TRB	CASSLSASGGATDTQYF	TRBV5-1*01	TRBJ2-3*01	HomoSapiens	MHCII	GQVELGGGNAVEVCKGS	Synthetic	HomoSapiens	PMID:34433824
TRB	CASSLERDGYTF	TRBV5-1*01	TRBJ1-2*01	HomoSapiens	MHCII	GQVELGGGNAVEVCK	Synthetic	HomoSapiens	PMID:34433824
TRB	CASSLERETQYF	TRBV5-1*01	TRBJ2-5*01	HomoSapiens	MHCII	GQVELGGGNAVEVCKGS	Synthetic	HomoSapiens	PMID:34433824
TRB	CASSDQGGDNEQFF	TRBV2*01	TRBJ2-1*01	HomoSapiens	MHCII	ATGFKQSSKALQRPVAS	BCR-ABL	HomoSapiens	PMID:27181332
TRB	CASRGEGYGYTF	TRBV2*01	TRBJ1-2*01	HomoSapiens	MHCII	PGVLLKEFTVSGNIL	NY-ESO-1	HomoSapiens	PMID:30530988
TRB	CASGYQNQPQHF	TRBV2*01	TRBJ1-5*01	HomoSapiens	MHCII	PGVLLKEFTVSGNIL	NY-ESO-1	HomoSapiens	PMID:30530988
TRB	CASSTQTELPQHF	TRBV2*01	TRBJ1-5*01	HomoSapiens	MHCII	PGVLLKEFTVSGNIL	NY-ESO-1	HomoSapiens	PMID:30530988
TRB	CASSVMGTQYF	TRBV2*01	TRBJ2-3*01	HomoSapiens	MHCII	PGVLLKEFTVSGNIL	NY-ESO-1	HomoSapiens	PMID:30530988
TRB	CASSPLRPSYEQYF	TRBV2*01	TRBJ2-7*01	HomoSapiens	MHCII	PGVLLKEFTVSGNIL	NY-ESO-1	HomoSapiens	PMID:30530988
TRB	CASSGQGAGTQYF	TRBV2*01	TRBJ2-5*01	HomoSapiens	MHCII	PGVLLKEFTVSGNIL	NY-ESO-2	HomoSapiens	PMID:30530988
TRB	CASSVMTGLNTEAFF	TRBV2*01	TRBJ1-1*01	HomoSapiens	MHCII	PGVLLKEFTVSGNIL	NY-ESO-3	HomoSapiens	PMID:30530988
TRB	CASSVIYEQYF	TRBV2*01	TRBJ2-7*01	HomoSapiens	MHCII	PGVLLKEFTVSGNIL	NY-ESO-4	HomoSapiens	PMID:30530988
TRB	CASSIIYEQYF	TRBV2*01	TRBJ2-7*01	HomoSapiens	MHCII	PGVLLKEFTVSGNIL	NY-ESO-5	HomoSapiens	PMID:30530988
TRB	CASSGLAGVTGELFF	TRBV2*01	TRBJ2-2*01	HomoSapiens	MHCII	PGVLLKEFTVSGNIL	NY-ESO-6	HomoSapiens	PMID:30530988
TRB	CASSGQGSSYNSPLHF	TRBV12-3*01	TRBJ1-6*01	HomoSapiens	MHCII	EEAAGIGILTVI	MLANA	HomoSapiens	PMID:31015344
TRB	CASSLGNPSTDTQYF	TRBV5-1*01	TRBJ2-3*01	HomoSapiens	MHCII	EEAAGIGILTVI	MLANA	HomoSapiens	PMID:31015344
TRB	CASPILRQPQHF	TRBV28*01	TRBJ1-5*01	HomoSapiens	MHCII	EEAAGIGILTVI	MLANA	HomoSapiens	PMID:31015344
TRB	CASSQSGTLYGYTF	TRBV3-1*01	TRBJ1-2*01	HomoSapiens	MHCII	EEAAGIGILTVI	MLANA	HomoSapiens	PMID:31015344
TRB	CASPILRQPQHF	TRBV28*01	TRBJ1-5*01	HomoSapiens	MHCII	EEAAGIGILTVI	MLANA	HomoSapiens	PMID:31015344
TRB	CASSPGQGNPEAFF	TRBV11-1*01	TRBJ1-1*01	HomoSapiens	MHCII	LLEFYLAMPFATP	NY-ESO-1	HomoSapiens	PMID:31015344
TRB	CASSPGGGAYEQYF	TRBV9*01	TRBJ2-7*01	HomoSapiens	MHCII	LLEFYLAMPFATP	NY-ESO-1	HomoSapiens	PMID:31015344
TRB	CASSVVPTGNTEAFF	TRBV9*01	TRBJ1-1*01	HomoSapiens	MHCII	LLEFYLAMPFATP	NY-ESO-1	HomoSapiens	PMID:31015344
TRB	CASRLQGWNSPLHF	TRBV6-2*01	TRBJ1-6*01	HomoSapiens	MHCII	VVRHCPHHERCSDSD	p53	HomoSapiens	PMID:30714987
TRB	CASSYSQAWGQPQHF	TRBV6-2*01	TRBJ1-5*01	HomoSapiens	MHCII	RNTFRHSVVVPCE	p53	HomoSapiens	PMID:30714987
TRB	CASSISAGGDGYTF	TRBV19*01	TRBJ1-2*01	HomoSapiens	MHCII	HYNYMCNSSCMGSMN	p53	HomoSapiens	PMID:30714987
TRB	CASSLVNTEAFF	TRBV11-2*01	TRBJ1-1*01	HomoSapiens	MHCII	HYNYMCNSSCMGSMN	p53	HomoSapiens	PMID:30714987
TRB	CASSSRDYEQYF	TRBV19*01	TRBJ2-7*01	HomoSapiens	MHCII	SCMGGMNWRPILTII	p53	HomoSapiens	PMID:30714987
TRB	CASSLGDRGNEKLFF	TRBV2*01	TRBJ1-4*01	HomoSapiens	MHCII	NSKEETGHLENGN	ERBB2IP	HomoSapiens	PMID:24812403
TRB	CASSKGPGGNYEQYF	TRBV5-6*01	TRBJ2-7*01	HomoSapiens	MHCII	NSKEETGHLENGN	ERBB2IP	HomoSapiens	PMID:24812403
TRB	CASSASTGRNQPQHF	TRBV4-1*01	TRBJ1-5*01	HomoSapiens	MHCII	DPPALASTNAEVT	SLC3A2	HomoSapiens	PMID:29867227
TRB	CASSLARRQYGYTF	TRBV7-9*01	TRBJ1-2*01	HomoSapiens	MHCII	DPPALASTNAEVT	SLC3A2	HomoSapiens	PMID:29867227
TRB	CASSSQGFYNIQYF	TRBV7-9*01	TRBJ2-4*01	HomoSapiens	MHCII	DPPALASTNAEVT	SLC3A2	HomoSapiens	PMID:29867227
TRB	CASSPGSPSSYEQYF	TRBV18*01	TRBJ2-7*01	HomoSapiens	MHCII	DPPALASTNAEVT	SLC3A2	HomoSapiens	PMID:29867227
TRB	CASSIRNYSNQPQHF	TRBV19*01	TRBJ1-5*01	HomoSapiens	MHCII	DPPALASTNAEVT	SLC3A2	HomoSapiens	PMID:29867227
TRB	CASSLRTGQNTEAFF	TRBV19*01	TRBJ1-1*01	HomoSapiens	MHCII	DPPALASTNAEVT	SLC3A2	HomoSapiens	PMID:29867227
TRB	CASSGGTPYNSPLHF	TRBV5-1*01	TRBJ1-6*01	HomoSapiens	MHCII	DPPALASTNAEVT	SLC3A2	HomoSapiens	PMID:29867227
TRB	CASTPQVNYGYTF	TRBV28*01	TRBJ1-2*01	HomoSapiens	MHCII	GYNSYSVSNSEKHIM	CTSB	HomoSapiens	PMID:29867227
TRB	CASTLQANYGYTF	TRBV28*01	TRBJ1-2*01	HomoSapiens	MHCII	GYNSYSVSNSEKHIM	CTSB	HomoSapiens	PMID:29867227
TRB	CAWSALAGARDTQYF	TRBV30*01	TRBJ2-3*01	HomoSapiens	MHCII	GAVGVGKSAL	KRAS	HomoSapiens	PMID:31043415
TRB	CASSLGLPGTDTQYF	TRBV12-4*01	TRBJ2-3*01	HomoSapiens	MHCII	GAVGVGKSAL	KRAS	HomoSapiens	PMID:31043415
TRB	CSAPPLAGDETQYF	TRBV20-1*01	TRBJ2-5*01	HomoSapiens	MHCII	YVMAYVMAGVGS	HER2	HomoSapiens	PMID:31043415
TRB	CASTTGTSGQNTGELFF	TRBV19*01	TRBJ2-2*01	HomoSapiens	MHCII	KALARALKEGRIR	CTBP1	HomoSapiens	PMID:31036766
TRB	CASTAGLLGSSYNEQFF	TRBV12-3*01	TRBJ2-1*01	HomoSapiens	MHCII	NHVVDISKSGLITIA	GPD2	HomoSapiens	PMID:26516200
TRB	CASSLGTGGTGELFF	TRBV7-8*01	TRBJ2-2*01	HomoSapiens	MHCII	DFHFEVFNFVPCSI	RSV-GP	HomoSapiens	PMID:33649568
TRB	CSVQGGLDSNYGYTF	TRBV29-1*01	TRBJ1-2*01	HomoSapiens	MHCII	DFHFEVFNFVPCSI	RSV-GP	HomoSapiens	PMID:33649568
TRB	CASSLGTGGTGELFF	TRBV7-8*01	TRBJ2-2*01	HomoSapiens	MHCII	DFHFEVFNFVPCSI	RSV-GP	HomoSapiens	PMID:33649568
TRB	CASSLNTGAGYGYTF	TRBV5-1*01	TRBJ1-2*01	HomoSapiens	MHCII	DFHFEVFNFVPCSI	RSV-GP	HomoSapiens	PMID:33649568
TRB	CASSLGTGGTGELFF	TRBV7-8*01	TRBJ2-2*01	HomoSapiens	MHCII	DFHFEVFNFVPCSI	RSV-GP	HomoSapiens	PMID:33649568
TRB	CASSLPSGGAPGTGELFF	TRBV2*01	TRBJ2-2*01	HomoSapiens	MHCII	DFHFEVFNFVPCSI	RSV-GP	HomoSapiens	PMID:33649568
TRB	CSVQGGLDSNYGYTF	TRBV29-1*01	TRBJ1-2*01	HomoSapiens	MHCII	DFHFEVFNFVPCSI	RSV-GP	HomoSapiens	PMID:33649568
TRB	CASSIATTNTGELFF	TRBV19*01	TRBJ2-2*01	HomoSapiens	MHCII	FNNFTVSFWLRVPKVSASHLE	TT	HomoSapiens	PMID:33649568
TRB	CASSLETGTNYEQYF	TRBV11-3*01	TRBJ2-7*01	HomoSapiens	MHCII	FNNFTVSFWLRVPKVSASHLE	TT	HomoSapiens	PMID:33649568
TRB	CASSLDIGNNEQFF	TRBV7-9*01	TRBJ2-1*01	HomoSapiens	MHCII	FNNFTVSFWLRVPKVSASHLE	TT	HomoSapiens	PMID:33649568
TRB	CASSIATTNTGELFF	TRBV19*01	TRBJ2-2*01	HomoSapiens	MHCII	FNNFTVSFWLRVPKVSASHLE	TT	HomoSapiens	PMID:33649568
TRB	CSVESGQDYGYTF	TRBV29-1*01	TRBJ1-2*01	HomoSapiens	MHCII	MTEYKLVVVGAVGVGKSALTIQLI	KRAS	HomoSapiens	PMID:34168045
TRB	CSASRGATGQPQHF	TRBV20-1*01	TRBJ1-5*01	HomoSapiens	MHCII	MTEYKLVVVGAVGVGKSALTIQLI	KRAS	HomoSapiens	PMID:34168045
TRB	CASRLGNTGELFF	TRBV28*01	TRBJ2-2*01	HomoSapiens	MHCII	MTEYKLVVVGAGDVGKSALTIQLI	KRAS	HomoSapiens	PMID:34168045
TRB	CASRQGNTGELFF	TRBV28*01	TRBJ2-2*01	HomoSapiens	MHCII	MTEYKLVVVGAGDVGKSALTIQLI	KRAS	HomoSapiens	PMID:34168045
TRB	CSAREGAGGMGTQYF	TRBV20-1*01	TRBJ2-3*01	HomoSapiens	MHCII	MTEYKLVVVGAVGVGKSALTIQLI	KRAS	HomoSapiens	PMID:34168045
TRB	CSASNRLAVNEQFF	TRBV20-1*01	TRBJ2-1*01	HomoSapiens	MHCII	MTEYKLVVVGARGVGKSALTIQLI	KRAS	HomoSapiens	PMID:34168045
TRB	CASSNQLVTGGYGYTF	TRBV19*02	TRBJ1-2*01	HomoSapiens	MHCII	MTEYKLVVVGARGVGKSALTIQLI	KRAS	HomoSapiens	PMID:34168045
TRB	CASSTRPGTEAFF	TRBV19*01	TRBJ1-1*01	HomoSapiens	MHCII	LLEFYLAMPFATP	NY-ESO-1	HomoSapiens	PMID:33637530
TRB	CSARDRIAVYNEQFF	TRBV20-1*01	TRBJ2-1*01	HomoSapiens	MHCII	LLEFYLAMPFATP	NY-ESO-1	HomoSapiens	PMID:33637530
TRB	CASTLALGGGANEQFF	TRBV6-1*01	TRBJ2-1*01	HomoSapiens	MHCII	LLEFYLAMPFATP	NY-ESO-1	HomoSapiens	PMID:33637530
TRB	CAISRDTRRGQPQHF	TRBV10-3*01	TRBJ1-5*01	HomoSapiens	MHCII	LLEFYLAMPFATP	NY-ESO-1	HomoSapiens	PMID:33637530
TRB	CASSPARDGGGNEQFF	TRBV7-9*01	TRBJ2-1*01	HomoSapiens	MHCII	LLEFYLAMPFATP	NY-ESO-1	HomoSapiens	PMID:33637530
TRB	CASSVGPDGSNQPQHF	TRBV9*01	TRBJ1-5*01	HomoSapiens	MHCII	LLEFYLAMPFATP	NY-ESO-1	HomoSapiens	PMID:33637530
TRB	CASSTTGKRGEQYF	TRBV19*01	TRBJ2-7*01	HomoSapiens	MHCII	LLEFYLAMPFATP	NY-ESO-1	HomoSapiens	PMID:33637530
TRB	CASSLSSGNYYGYTF	TRBV5-1*01	TRBJ1-2*01	HomoSapiens	MHCII	LLEFYLAMPFATP	NY-ESO-1	HomoSapiens	PMID:33637530
TRB	CAWGPRGPNYSGNTIYF	TRBV30*01	TRBJ1-3*01	HomoSapiens	MHCII	LLEFYLAMPFATP	NY-ESO-1	HomoSapiens	PMID:33637530
TRB	CASSQSTVRYGYTF	TRBV16*01	TRBJ1-2*01	HomoSapiens	MHCII	LLEFYLAMPFATP	NY-ESO-1	HomoSapiens	PMID:33637530
TRB	CASSVGPSGGASELFF	TRBV9*01	TRBJ2-2*01	HomoSapiens	MHCII	LLEFYLAMPFATP	NY-ESO-1	HomoSapiens	PMID:33637530
TRB	CASSVGPNGSNQPQHF	TRBV9*01	TRBJ1-5*01	HomoSapiens	MHCII	LLEFYLAMPFATP	NY-ESO-1	HomoSapiens	PMID:33637530
TRB	CASSLGRRGGPYNEQFF	TRBV12-3*01	TRBJ2-1*01	HomoSapiens	MHCII	LLEFYLAMPFATP	NY-ESO-1	HomoSapiens	PMID:33637530
TRB	CASSVAPSGVGTQYF	TRBV9*01	TRBJ2-5*01	HomoSapiens	MHCII	LLEFYLAMPFATP	NY-ESO-1	HomoSapiens	PMID:33637530
TRB	CASSPNRVYGYTF	TRBV10-1*01	TRBJ1-2*01	HomoSapiens	MHCII	LLEFYLAMPFATP	NY-ESO-1	HomoSapiens	PMID:33637530
TRB	CASRLRWGAAAGELFF	TRBV4-1*01	TRBJ2-2*01	HomoSapiens	MHCII	LLEFYLAMPFATP	NY-ESO-1	HomoSapiens	PMID:33637530
TRB	CASNEGNSGNTIYF	TRBV28*01	TRBJ1-3*01	HomoSapiens	MHCII	GDFGLATEKSRWSGS	BRAF	HomoSapiens	PMID:29360643
TRB	CASGARQIPYTF	TRBV28*01	TRBJ1-2*01	HomoSapiens	MHCII	GDFGLATEKSRWSGS	BRAF	HomoSapiens	PMID:29360643
TRB	CASSLSAAGGGYGYTF	TRBV28*01	TRBJ1-2*01	HomoSapiens	MHCII	GDFGLATEKSRWSGS	BRAF	HomoSapiens	PMID:29360643

## Sheet: Mc-PAS TCR
Details of human CDR3Vb sequences on CD4+ T cells from McPAS-TCR (total n=365, unique n=312)
CDR3.alpha.aa	CDR3.beta.aa	Species	Category	Pathology	Antigen.protein	Protein.ID	Epitope.peptide	Epitope.ID	MHC	Tissue	T.Cell.Type	TRAV	TRAJ	TRBV	TRBD	TRBJ	PubMed.ID
NA	CASRNLGLNTEAF	Human	Autoimmune	Diabetes Type 1	insulin precursor A1-15	NA	KRGIVEQSSTSISSL	103223	DRB1*04:01	Pancreatic Islets	CD4	NA	NA	TRBV14	NA	TRBJ1-1	15889096
NA	CASSFRRVTDTQYF	Human	Autoimmune	Diabetes Type 1	insulin precursor A1-15	NA	KRGIVEQSSTSISSL	103223	DRB1*04:01	Pancreatic Islets	CD4	NA	NA	TRBV28	NA	TRBJ2-3	15889096
CAVVNMDSNYQLIWGAGTKL	CASSLATSGGGSDTQYF	Human	Autoimmune	Diabetes Type 1	insulin precursor A1-15	NA	KRGIVEQSSTSISSL	103223	DRB1*04:01	Pancreatic Islets	CD4	TRAV39	TRAJ33	TRBV5-01	NA	TRBJ2-3	15889096
CADAGGTSYKLFGQGTIL	CASSLATSGGGSDTQYF	Human	Autoimmune	Diabetes Type 1	insulin precursor A1-15	NA	KRGIVEQSSTSISSL	103223	DRB1*04:01	Pancreatic Islets	CD4	TRAV22	TRAJ52	TRBV5-01	NA	TRBJ2-3	15889096
CIPGSEEYGNKLVFGAGTIL	CASSLATSGGGSDTQYF	Human	Autoimmune	Diabetes Type 1	insulin precursor A1-15	NA	KRGIVEQSSTSISSL	103223	DRB1*04:01	Pancreatic Islets	CD4	TRAV26-2	TRAJ47	TRBV5-01	NA	TRBJ2-3	15889096
NA	CASSLAVIRTDTQYF	Human	Autoimmune	Diabetes Type 1	insulin precursor A1-15	NA	KRGIVEQSSTSISSL	103223	DRB1*04:01	Pancreatic Islets	CD4	NA	NA	TRBV7-09	NA	TRBJ2-3	15889096
NA	CASSLGQGETEAF	Human	Autoimmune	Diabetes Type 1	insulin precursor A1-15	NA	KRGIVEQSSTSISSL	103223	DRB1*04:01	Pancreatic Islets	CD4	NA	NA	TRBV5-01	NA	TRBJ1-1	15889096
NA	CASSQVRLAGGGEQF	Human	Autoimmune	Diabetes Type 1	insulin precursor A1-15	NA	KRGIVEQSSTSISSL	103223	DRB1*04:01	Pancreatic Islets	CD4	NA	NA	TRBV4-01	NA	TRBJ2-1	15889096
CAVGALAGTASKLTF	CSVEATRADTQYF	Human	Autoimmune	Diabetes Type 1	insulin precursor A1-15	NA	KRGIVEQCCTSISSL	103223	DRB1*04:01	Pancreatic Islets	CD4	TRAV8-3	TRAJ44	TRBV29-01	NA	TRBJ2-3	15889096
NA	CASSLAQAGETQYF	Human	Allergy	Allergy	Beryllium sulfate	NA	FWIDLFETIG	229215	HLA-DPB1*02:01	Lung	CD4	NA	NA	TRBV5-01	NA	TRBJ2-5	24719461
NA	CASSLAQGAETQYF	Human	Allergy	Allergy	Beryllium sulfate	NA	FWIDLFETIG	229215	HLA-DPB1*02:01	Lung	CD4	NA	NA	TRBV5-01	NA	TRBJ2-5	24719461
NA	CASSLAQGGETQYF	Human	Allergy	Allergy	Beryllium sulfate	NA	FWIDLFETIG	229215	HLA-DPB1*02:01	Lung	CD4	NA	NA	TRBV5-01	NA	TRBJ2-5	24719461
NA	CASSLGQAGETQYF	Human	Allergy	Allergy	Beryllium sulfate	NA	FWIDLFETIG	229215	HLA-DPB1*02:01	Lung	CD4	NA	NA	TRBV5-01	NA	TRBJ2-5	24719461
NA	CASSLGQGGETQYF	Human	Allergy	Allergy	Beryllium sulfate	NA	FWIDLFETIG	229215	HLA-DPB1*02:01	Lung	CD4	NA	NA	TRBV5-01	NA	TRBJ2-5	24719461
NA	CASSLNQGGYIQYF	Human	Allergy	Allergy	Beryllium sulfate	NA	FWIDLFETIG	229215	HLA-DPB1*02:01	Lung	CD4	NA	NA	TRBV5-01	NA	TRBJ2-4	24719461
NA	CASSLSQGAETQYF	Human	Allergy	Allergy	Beryllium sulfate	NA	FWIDLFETIG	229215	HLA-DPB1*02:01	Lung	CD4	NA	NA	TRBV5-01	NA	TRBJ2-5	24719461
NA	CASSLSQGGDTQYF	Human	Allergy	Allergy	Beryllium sulfate	NA	FWIDLFETIG	229215	HLA-DPB1*02:01	Lung	CD4	NA	NA	TRBV5-01	NA	TRBJ2-5	24719461
NA	CASSLSQGGEKLF	Human	Allergy	Allergy	Beryllium sulfate	NA	FWIDLFETIG	229215	HLA-DPB1*02:01	Lung	CD4	NA	NA	TRBV5-01	NA	TRBJ1-4	24719461
NA	CASSLSQGGRPMF	Human	Allergy	Allergy	Beryllium sulfate	NA	FWIDLFETIG	229215	HLA-DPB1*02:01	Lung	CD4	NA	NA	TRBV5-01	NA	TRBJ1-4	24719461
NA	CASSMGQGGETQYF	Human	Allergy	Allergy	Beryllium sulfate	NA	FWIDLFETIG	229215	HLA-DPB1*02:01	Lung	CD4	NA	NA	TRBV5-01	NA	TRBJ2-5	24719461
CIVRVWDAGNN	CASSPNGQAHEQYF	Human	Allergy	Allergy	Beryllium sulfate	NA	FWIDLFETIG	229215	HLA-DPB1*02:01	Lung	CD4	TRAV4	TRAJ38	TRBV18	NA	TRBJ2-7	24719461
CIVRAYNAGNN	CASSPTGQAHEQYF	Human	Allergy	Allergy	Beryllium sulfate	NA	FWIDLFETIG	229215	HLA-DPB1*02:01	Lung	CD4	TRAV4	TRAJ38	TRBV18	NA	TRBJ2-7	24719461
NA	CASSQAQGGETQYF	Human	Allergy	Allergy	Beryllium sulfate	NA	FWIDLFETIG	229215	HLA-DPB1*02:01	Lung	CD4	NA	NA	TRBV5-01	NA	TRBJ2-5	24719461
CIEYNFNKFY	CASRPVAGLPHF	Human	Autoimmune	Celiac disease	glia-a2	B8XU33	PQPELPYPQPE	49048	HLA-DQ2	PBMC	CD4	TRAV26-1	TRAJ21	TRBV7-06	NA	TRBJ1-6	26838051
CIVPANTGGFKTI	CASSFRSTDTQYF	Human	Autoimmune	Celiac disease	glia-a2	B8XU33	PQPELPYPQPE	49048	HLA-DQ2	PBMC	CD4	TRAV26-1	TRAJ9	TRBV7-02	NA	TRBJ2-3	26838051
CALSELSIQGAQKLV	CASSIVDRGGETQYF	Human	Autoimmune	Celiac disease	glia-a2	B8XU33	PQPELPYPQPE	49048	HLA-DQ2	PBMC	CD4	TRAV9-2	TRAJ54	TRBV4-01	NA	TRBJ2-5	26838051
CVVNSWAGNQFY	CASSLGYGVSTGELF	Human	Autoimmune	Celiac disease	glia-a2	B8XU33	PQPELPYPQPE	49048	HLA-DQ2	PBMC	CD4	TRAV12-2	TRAJ49	TRBV5-04	NA	TRBJ2-2	26838051
CALSESGANSKLT	CASSLRAWETQYF	Human	Autoimmune	Celiac disease	glia-a2	B8XU33	PQPELPYPQPE	49048	HLA-DQ2	PBMC	CD4	TRAV9-2	TRAJ56	TRBV7-02	NA	TRBJ2-5	26838051
IVYGGFKTI	CASSLRSTDTQYF	Human	Autoimmune	Celiac disease	glia-a2	B8XU33	PQPELPYPQPE	49048	HLA-DQ2	PBMC	CD4	TRAV26-1	TRAJ9	TRBV7-02	NA	TRBJ2-3	26838051
CLVGHGSSNTGKLI	CASSLRWGDGGKLF	Human	Autoimmune	Celiac disease	glia-a2	B8XU33	PQPELPYPQPE	49048	HLA-DQ2	PBMC	CD4	TRAV4-1	TRAJ37-2	TRBV7-02	NA	TRBJ2-2	26838051
CAVRDPLYNFNKFY	CASSQGGDRGESEAF	Human	Autoimmune	Celiac disease	glia-a2	B8XU33	PQPELPYPQPE	49048	HLA-DQ2	PBMC	CD4	TRAV3-1	TRAJ21	TRBV4-02	NA	TRBJ1-1	26838051
CLVGGGADGLT	CASSVRTLDTGELF	Human	Autoimmune	Celiac disease	glia-a2	B8XU33	PQPELPYPQPE	49048	HLA-DQ2	PBMC	CD4	TRAV4-1	TRAJ45	TRBV7-02	NA	TRBJ2-2	26838051
CAGDSGYALN	CATSSRMGGDTQYF	Human	Autoimmune	Celiac disease	glia-a2	B8XU33	PQPELPYPQPE	49048	HLA-DQ2	PBMC	CD4	TRAV35-1	TRAJ41	TRBV15-02	NA	TRBJ2-3	26838051
NA	CASSDSSGANVLTF	Human	Autoimmune	Celiac disease	NA	NA	NA	NA	NA	PBMC	CD4	NA	NA	TRBV5-1	NA	NA	29269859
NA	CASSETSGGYNEQFF	Human	Autoimmune	Celiac disease	NA	NA	NA	NA	NA	PBMC	CD4	NA	NA	TRBV2-1	NA	NA	29269859
NA	CASSFAGLDGYTF	Human	Autoimmune	Celiac disease	NA	NA	NA	NA	NA	PBMC	CD4	NA	NA	TRBV5-1	NA	NA	29269859
NA	CASSFDGETQYF	Human	Autoimmune	Celiac disease	NA	NA	NA	NA	NA	PBMC	CD4	NA	NA	TRBV7-9	NA	NA	29269859
NA	CASSFGGGGYGYTF	Human	Autoimmune	Celiac disease	NA	NA	NA	NA	NA	PBMC	CD4	NA	NA	TRBV6-1	NA	NA	29269859
NA	CASSFRSTDTQYF	Human	Autoimmune	Celiac disease	NA	NA	NA	NA	NA	PBMC	CD4	NA	NA	TRBV7-6	NA	NA	29269859
NA	CASSFRTTDTQYF	Human	Autoimmune	Celiac disease	NA	NA	NA	NA	NA	PBMC	CD4	NA	NA	TRBV7-9	NA	NA	29269859
NA	CASSFSYEQYF	Human	Autoimmune	Celiac disease	NA	NA	NA	NA	NA	PBMC	CD4	NA	NA	TRBV5-6	NA	NA	29269859
NA	CASSIRHTDTQYF	Human	Autoimmune	Celiac disease	NA	NA	NA	NA	NA	PBMC	CD4	NA	NA	TRBV5-1	NA	NA	29269859
NA	CASSLAQLGDTQYF	Human	Autoimmune	Celiac disease	NA	NA	NA	NA	NA	PBMC	CD4	NA	NA	TRBV5-1	NA	NA	29269859
NA	CASSLDNQPQHF	Human	Autoimmune	Celiac disease	NA	NA	NA	NA	NA	PBMC	CD4	NA	NA	TRBV5-1	NA	NA	29269859
NA	CASSLDRGYGYTF	Human	Autoimmune	Celiac disease	NA	NA	NA	NA	NA	PBMC	CD4	NA	NA	TRBV2-1	NA	NA	29269859
NA	CASSLEETQYF	Human	Autoimmune	Celiac disease	NA	NA	NA	NA	NA	PBMC	CD4	NA	NA	TRBV2-1	NA	NA	29269859
NA	CASSLGDTQYF	Human	Autoimmune	Celiac disease	NA	NA	NA	NA	NA	PBMC	CD4	NA	NA	TRBV7-2	NA	NA	29269859
NA	CASSLGGGSYEQYF	Human	Autoimmune	Celiac disease	NA	NA	NA	NA	NA	PBMC	CD4	NA	NA	TRBV7-2	NA	NA	29269859
NA	CASSLGGTGELFF	Human	Autoimmune	Celiac disease	NA	NA	NA	NA	NA	PBMC	CD4	NA	NA	TRBV7-2	NA	NA	29269859
NA	CASSLGQNTEAFF	Human	Autoimmune	Celiac disease	NA	NA	NA	NA	NA	PBMC	CD4	NA	NA	TRBV7-2	NA	NA	29269859
NA	CASSLGRNYGYTF	Human	Autoimmune	Celiac disease	NA	NA	NA	NA	NA	PBMC	CD4	NA	NA	TRBV7-3	NA	NA	29269859
NA	CASSLGTDTQYF	Human	Autoimmune	Celiac disease	NA	NA	NA	NA	NA	PBMC	CD4	NA	NA	TRBV7-3	NA	NA	29269859
NA	CASSLNREETQYF	Human	Autoimmune	Celiac disease	NA	NA	NA	NA	NA	PBMC	CD4	NA	NA	TRBV7-2	NA	NA	29269859
NA	CASSLNWDTEAFF	Human	Autoimmune	Celiac disease	NA	NA	NA	NA	NA	PBMC	CD4	NA	NA	TRBV5-6	NA	NA	29269859
NA	CASSLRSTDTQYF	Human	Autoimmune	Celiac disease	NA	NA	NA	NA	NA	PBMC	CD4	NA	NA	TRBV7-3	NA	NA	29269859
NA	CASSPGLAEYNEQFF	Human	Autoimmune	Celiac disease	NA	NA	NA	NA	NA	PBMC	CD4	NA	NA	TRBV7-9	NA	NA	29269859
NA	CASSQETQYF	Human	Autoimmune	Celiac disease	NA	NA	NA	NA	NA	PBMC	CD4	NA	NA	TRBV7-1	NA	NA	29269859
NA	CASSYGSGEQFF	Human	Autoimmune	Celiac disease	NA	NA	NA	NA	NA	PBMC	CD4	NA	NA	TRBV5-1	NA	NA	29269859
NA	CASSYRDYNEQFF	Human	Autoimmune	Celiac disease	NA	NA	NA	NA	NA	PBMC	CD4	NA	NA	TRBV7-3	NA	NA	29269859
NA	CASSYSGQGGTDTQYF	Human	Autoimmune	Celiac disease	NA	NA	NA	NA	NA	PBMC	CD4	NA	NA	TRBV5-6	NA	NA	29269859
NA	CASTTGYEQYF	Human	Autoimmune	Celiac disease	NA	NA	NA	NA	NA	PBMC	CD4	NA	NA	TRBV6-4	NA	NA	29269859
NA	CASIGGNTEAFF	Human	Autoimmune	Celiac disease	NA	NA	NA	NA	NA	Gut	CD4	NA	NA	TRBV2-1	NA	NA	29269859
NA	CASRTGNTEAFF	Human	Autoimmune	Celiac disease	NA	NA	NA	NA	NA	Gut	CD4	NA	NA	TRBV27-1	NA	NA	29269859
NA	CASSFGRENTEAFF	Human	Autoimmune	Celiac disease	NA	NA	NA	NA	NA	Gut	CD4	NA	NA	TRBV7-2	NA	NA	29269859
NA	CASSFGTEAFF	Human	Autoimmune	Celiac disease	NA	NA	NA	NA	NA	Gut	CD4	NA	NA	TRBV7-9	NA	NA	29269859
NA	CASSGQGEKLFF	Human	Autoimmune	Celiac disease	NA	NA	NA	NA	NA	Gut	CD4	NA	NA	TRBV5-1	NA	NA	29269859
NA	CASSLAAEAFF	Human	Autoimmune	Celiac disease	NA	NA	NA	NA	NA	Gut	CD4	NA	NA	TRBV13-1	NA	NA	29269859
NA	CASSLGGEAFF	Human	Autoimmune	Celiac disease	NA	NA	NA	NA	NA	Gut	CD4	NA	NA	TRBV2-1	NA	NA	29269859
NA	CASSLGGNEQFF	Human	Autoimmune	Celiac disease	NA	NA	NA	NA	NA	Gut	CD4	NA	NA	TRBV5-1	NA	NA	29269859
NA	CASSLGGNQPQHF	Human	Autoimmune	Celiac disease	NA	NA	NA	NA	NA	Gut	CD4	NA	NA	TRBV7-8	NA	NA	29269859
NA	CASSLGGNTEAFF	Human	Autoimmune	Celiac disease	NA	NA	NA	NA	NA	Gut	CD4	NA	NA	TRBV4-1	NA	NA	29269859
NA	CASSLGGTEAFF	Human	Autoimmune	Celiac disease	NA	NA	NA	NA	NA	Gut	CD4	NA	NA	TRBV5-4	NA	NA	29269859
NA	CASSLGRENTEAFF	Human	Autoimmune	Celiac disease	NA	NA	NA	NA	NA	Gut	CD4	NA	NA	TRBV11-2	NA	NA	29269859
NA	CASSLGTGVEKLFF	Human	Autoimmune	Celiac disease	NA	NA	NA	NA	NA	Gut	CD4	NA	NA	TRBV2-1	NA	NA	29269859
NA	CASSLGYEQYF	Human	Autoimmune	Celiac disease	NA	NA	NA	NA	NA	Gut	CD4	NA	NA	TRBV5-1	NA	NA	29269859
NA	CASSLRGNTEAFF	Human	Autoimmune	Celiac disease	NA	NA	NA	NA	NA	Gut	CD4	NA	NA	TRBV6-5	NA	NA	29269859
NA	CASSLTENTEAFF	Human	Autoimmune	Celiac disease	NA	NA	NA	NA	NA	Gut	CD4	NA	NA	TRBV6-6	NA	NA	29269859
NA	CASSLTWDTEAFF	Human	Autoimmune	Celiac disease	NA	NA	NA	NA	NA	Gut	CD4	NA	NA	TRBV7-2	NA	NA	29269859
NA	CASSLTVTDTQYF	Human	Autoimmune	Celiac disease	NA	NA	NA	NA	NA	Gut	CD4	NA	NA	TRBV7-3	NA	NA	29269859
NA	CASSLVLNTEAFF	Human	Autoimmune	Celiac disease	NA	NA	NA	NA	NA	Gut	CD4	NA	NA	TRBV7-2	NA	NA	29269859
NA	CASSLVTEAFF	Human	Autoimmune	Celiac disease	NA	NA	NA	NA	NA	Gut	CD4	NA	NA	TRBV7-9	NA	NA	29269859
NA	CASSPLRENTEAFF	Human	Autoimmune	Celiac disease	NA	NA	NA	NA	NA	Gut	CD4	NA	NA	TRBV5-1	NA	NA	29269859
NA	CASSPTGSGELFF	Human	Autoimmune	Celiac disease	NA	NA	NA	NA	NA	Gut	CD4	NA	NA	TRBV6-6	NA	NA	29269859
NA	CASSQGLNTEAFF	Human	Autoimmune	Celiac disease	NA	NA	NA	NA	NA	Gut	CD4	NA	NA	TRBV28-1	NA	NA	29269859
NA	CASSSTGELFF	Human	Autoimmune	Celiac disease	NA	NA	NA	NA	NA	Gut	CD4	NA	NA	TRBV7-8	NA	NA	29269859
NA	CASSTGQNEKLFF	Human	Autoimmune	Celiac disease	NA	NA	NA	NA	NA	Gut	CD4	NA	NA	TRBV7-3	NA	NA	29269859
CAVQAGGNNRLAF	CASSLERDGYTF	Human	Autoimmune	Diabetes Type 1	Insulin	P01308	VELGGGPGA	NA	HLA-DQ8	Pancreatic islets	CD4	TRAV20:02	TRAJ7:01	TRBV5-1:01	TRBD1:01	TRBJ1-2:01	25157096
CIAIYNFNKFYF	CASSLEASSYNSPLHF	Human	Autoimmune	Diabetes Type 1	Insulin	P01308	VELGGGPGA	NA	HLA-DQ8	Pancreatic islets	CD4	TRAV26-1:01	TRAJ21:01	TRBV5-1:01	TRBD2:01	TRBJ1-6:02	25157096
CIVSHNAGNMLTF	CASSLERETQYF	Human	Autoimmune	Diabetes Type 1	Insulin	P01308	VELGGGPGA	NA	HLA-DQ8	Pancreatic islets	CD4	TRAV26-1:01	TRAJ39:01	TRBV5-1:01	TRBD2:01	TRBJ2-5:01	25157096
CALKYGANNLFF	CASSPTTGGDEAFF	Human	Autoimmune	Diabetes Type 1	Insulin	P01308	QVELGGGPGAG	NA	HLA-DQ8	Pancreatic islets	CD4	TRAV6:02	TRAJ36:01	TRBV18:01	TRBD1:01	TRBJ1-1:01	25157096
CIVRVEIQGAQKLVF	CASSLGPGQRETQYF	Human	Autoimmune	Diabetes Type 1	Insulin	P01308	QVELGGGPG	NA	HLA-DQ8	Pancreatic islets	CD4	TRAV26-1:01	TRAJ54:01	TRBV5-1:01	TRBD1:01	TRBJ2-5:01	25157096
CAGGFSDGQKLLF	CSARTEAYEQYF	Human	Autoimmune	Diabetes Type 1	Insulin	P01308	AGSLQPLALE	NA	HLA-DQ8	Pancreatic islets	CD4	TRAV25:01	TRAJ16:01	TRBV20-1:03-07	TRBD1:01	TRBJ2-7:01	25157096
CAVIETSGSRLTF	CSARDQQRVDTQYF	Human	Autoimmune	Diabetes Type 1	Insulin	P01308	AGSLQPLAL	NA	HLA-DQ8	Pancreatic islets	CD4	TRAV20:02	TRAJ58:01	TRBV20-1:01	TRBD2:01	TRBJ2-3:01	25157096
CALSRAGTGNQFYF	CASSLGLRGENIQYF	Human	Autoimmune	Diabetes Type 1	Insulin	P01309	SLQPLALEGSL	174743	DQ8-trans	Pancreatic islets	CD4	TRAV19:01	TRAJ49:01	TRBV5-1:01	TRBD2:01	TRBJ2-4:01	25157096
CALSDVGYQKVTF	CASGDRGADTQYF	Human	Autoimmune	Diabetes Type 1	NA	NA	NA	NA	NA	Pancreatic islets	CD4	TRAV9-2	TRAJ13	TRBV12-3/12-4	NA	TRBJ2-3	27920090
NA	CASGDRGADTQYF	Human	Autoimmune	Diabetes Type 1	NA	NA	NA	NA	NA	Pancreatic islets	CD4	TRAV8-6	TRAJ27	TRBV12-3/12-4	NA	TRBJ2-3	27920090
CAVGMGYQKVTF	CASRDLQGGRNYGYTF	Human	Autoimmune	Diabetes Type 1	NA	NA	NA	NA	NA	Pancreatic islets	CD4	TRAV12-2	TRAJ13	TRBV10-2	NA	TRBJ1-2	27920090
CAVEDLGSGAGSYQLTF	CASRKEGDAYEQYF	Human	Autoimmune	Diabetes Type 1	NA	NA	NA	NA	NA	Pancreatic islets	CD4	TRAV2	TRAJ28	TRBV12-3/12-4	NA	TRBJ2-7	27920090
CALEGMGGYNKLIF	CASSAGSEAFF	Human	Autoimmune	Diabetes Type 1	NA	NA	NA	NA	NA	Pancreatic islets	CD4	TRAV6	TRAJ4	TRBV7-2	NA	TRBJ1-1	27920090
NA	CASSAGSEAFF	Human	Autoimmune	Diabetes Type 1	NA	NA	NA	NA	NA	Pancreatic islets	CD4	TRAV2	TRAJ3	TRBV7-2	NA	TRBJ1-1	27920090
CAYRSYNQGGKLIF	CASSFDSSGANVLTF	Human	Autoimmune	Diabetes Type 1	NA	NA	NA	NA	NA	Pancreatic islets	CD4	TRAV38-2/DV8	TRAJ23	TRBV7-9	NA	TRBJ2-6	27920090
CAYRSYNQGGKLIF	CASSLANSGANVLTF	Human	Autoimmune	Diabetes Type 1	NA	NA	NA	NA	NA	Pancreatic islets	CD4	TRAV38-2/DV8	TRAJ23	TRBV7-9	NA	TRBJ2-6	27920090
CVVIPGAGSYQLTF	CASSLLGRSNEQFF	Human	Autoimmune	Diabetes Type 1	NA	NA	NA	NA	NA	Pancreatic islets	CD4	TRAV12-1	TRAJ28	TRBV27	NA	TRBJ2-1	27920090
CHHGGSQGNLIF	CASSLLQTNYGYTF	Human	Autoimmune	Diabetes Type 1	NA	NA	NA	NA	NA	Pancreatic islets	CD4	TRAV4	TRAJ42	TRBV5-4	NA	TRBJ1-2	27920090
NA	CASSLLQTNYGYTF	Human	Autoimmune	Diabetes Type 1	NA	NA	NA	NA	NA	Pancreatic islets	CD4	TRAV13-1	TRAJ31	TRBV5-4	NA	TRBJ1-2	27920090
CVVNKYPLFDSGGSNYKLTF	CASSLSAIRDRGTDTQYF	Human	Autoimmune	Diabetes Type 1	NA	NA	NA	NA	NA	Pancreatic islets	CD4	TRAV12-1	TRAJ53	TRBV5-5	NA	TRBJ2-3	27920090
CIVRVDSGTYKYIF	CASSLTAGLASTYNEQFF	Human	Autoimmune	Diabetes Type 1	NA	NA	NA	NA	NA	Pancreatic islets	CD4	TRAV26-1	TRAJ40	TRBV7-2	NA	TRBJ2-1	27920090
CAVSAPDSWGKLQF	CASSPDRGRTGELFF	Human	Autoimmune	Diabetes Type 1	NA	NA	NA	NA	NA	Pancreatic islets	CD4	TRAV8-6	TRAJ24	TRBV5-4	NA	TRBJ2-2	27920090
CAVNRYGGATNKLIF	CASSPPAQGNSPLHF	Human	Autoimmune	Diabetes Type 1	NA	NA	NA	NA	NA	Pancreatic islets	CD4	TRAV12-2	TRAJ32	TRBV4-1	NA	TRBJ1-6	27920090
NA	CASSPPAQGNSPLHF	Human	Autoimmune	Diabetes Type 1	NA	NA	NA	NA	NA	Pancreatic islets	CD4	TRAV2	TRAJ12	TRBV4-1	NA	TRBJ1-6	27920090
CAVRAVLSGSARQLTF	CASSPRGQEGYTF	Human	Autoimmune	Diabetes Type 1	NA	NA	NA	NA	NA	Pancreatic islets	CD4	TRAV3	TRAJ22	TRBV7-9	NA	TRBJ1-2	27920090
CAYRNRGTLAGTALIF	CASSPRTRHYEQFF	Human	Autoimmune	Diabetes Type 1	NA	NA	NA	NA	NA	Pancreatic islets	CD4	TRAV38-2/DV8	TRAJ15	TRBV7-9	NA	TRBJ2-1	27920090
CAVSSGSARQLTF	CASSPTGNSNQPQHF	Human	Autoimmune	Diabetes Type 1	NA	NA	NA	NA	NA	Pancreatic islets	CD4	TRAV8-3	TRAJ22	TRBV7-2	NA	TRBJ1-5	27920090
CAVDGSGNTGKLIF	CASSQDLAGVREQYF	Human	Autoimmune	Diabetes Type 1	NA	NA	NA	NA	NA	Pancreatic islets	CD4	TRAV2	TRAJ37	TRBV4-1	NA	TRBJ2-7	27920090
CAVGKTGFQKLVF	CASSQDWTGTSLGNEQFF	Human	Autoimmune	Diabetes Type 1	NA	NA	NA	NA	NA	Pancreatic islets	CD4	TRAV8-3	TRAJ8	TRBV4-2	NA	TRBJ2-1	27920090
CALKAGGYQKVTF	CASSQGKTEAFF	Human	Autoimmune	Diabetes Type 1	NA	NA	NA	NA	NA	Pancreatic islets	CD4	TRAV16	TRAJ13	TRBV10-2	NA	TRBJ1-1	27920090
CALPSGGYQKVTF	CASSQHQRTGGEQYF	Human	Autoimmune	Diabetes Type 1	NA	NA	NA	NA	NA	Pancreatic islets	CD4	TRAV9-2	TRAJ13	TRBV28	NA	TRBJ2-7	27920090
CAVIPFGGNAGKSTF	CASSQVGQGTNEKLFF	Human	Autoimmune	Diabetes Type 1	NA	NA	NA	NA	NA	Pancreatic islets	CD4	TRAV8-6	TRAJ27	TRBV4-1	NA	TRBJ1-4	27920090
CATAIISNFGNEKLTF	CAASPLSGSARQLTF	Human	Autoimmune	Diabetes Type 1	NA	NA	NA	NA	NA	Pancreatic islets	CD4	TRAV29/DV5	TRAJ22	TRBV18	NA	TRBJ1-3	27920090
CATAIISNFGNEKLTF	CASSRTTGADPGNTIYF	Human	Autoimmune	Diabetes Type 1	NA	NA	NA	NA	NA	Pancreatic islets	CD4	TRAV17	TRAJ48	TRBV18	NA	TRBJ1-3	27920090
CALISSGSARQLTF	CASSSVGSYEQYF	Human	Autoimmune	Diabetes Type 1	NA	NA	NA	NA	NA	Pancreatic islets	CD4	TRAV16	TRAJ22	TRBV5-6	NA	TRBJ2-7	27920090
CAQRSGGYNKLIF	CASSVGSSNQPQHF	Human	Autoimmune	Diabetes Type 1	NA	NA	NA	NA	NA	Pancreatic islets	CD4	TRAV12-3	TRAJ4	TRBV7-9	NA	TRBJ1-5	27920090
CVVNIEADWDTGRRALTF	CASSVGSSNQPQHF	Human	Autoimmune	Diabetes Type 1	NA	NA	NA	NA	NA	Pancreatic islets	CD4	TRAV12-1	TRAJ5	TRBV7-9	NA	TRBJ1-5	27920090
CAMREAYNTNAGKSTF	CALGELPIKAAGNKLTF	Human	Autoimmune	Diabetes Type 1	NA	NA	NA	NA	NA	Pancreatic islets	CD4	TRDV1	TRAJ19	TRBV18	NA	TRBJ1-3	27920090
CAMREAYNTNAGKSTF	CASSWLEEDSLSGGYGYTF	Human	Autoimmune	Diabetes Type 1	NA	NA	NA	NA	NA	Pancreatic islets	CD4	TRAV17	TRAJ48	TRBV18	NA	TRBJ1-3	27920090
CAVRGIIQGAQKLVF	CASTLLGSGANVLTF	Human	Autoimmune	Diabetes Type 1	NA	NA	NA	NA	NA	Pancreatic islets	CD4	TRAV8-6	TRAJ54	TRBV5-4	NA	TRBJ2-6	27920090
CAVNVNQFYF	CSARATGGAGGTDTQYF	Human	Autoimmune	Diabetes Type 1	NA	NA	NA	NA	NA	Pancreatic islets	CD4	TRAV12-2	TRAJ49	TRBV20-1	NA	TRBJ2-3	27920090
CAVRPNDYKLSF	CASSGVMGLNQPQHF	Human	Autoimmune	Diabetes Type 1	NA	NA	NA	NA	NA	Pancreatic islets	CD4	TRAV21	TRAJ20	TRBV6-1	NA	TRBJ1-5	27920090
CLVVDGGATNKLIF	CASSVEGQGRYEQFF	Human	Autoimmune	Diabetes Type 1	NA	NA	NA	NA	NA	Pancreatic islets	CD4	TRAV4	TRAJ32	TRBV9	NA	TRBJ2-1	27920090
CALSDLRGFQKLVF	CASSDETGGTYNEQFF	Human	Autoimmune	Diabetes Type 1	NA	NA	NA	NA	NA	Pancreatic islets	CD4	TRAV19	TRAJ8	TRBV2	NA	TRBJ2-1	27920090
CAVNQAGTALIF	CSVFDWDRGPGELFF	Human	Autoimmune	Diabetes Type 1	NA	NA	NA	NA	NA	Pancreatic islets	CD4	TRAV12-2	TRAJ15	TRBV29-1	NA	TRBJ2-2	27920090
CALRANARLMF	CASSMTSGQAYEQYF	Human	Autoimmune	Diabetes Type 1	NA	NA	NA	NA	NA	Pancreatic islets	CD4	TRAV19	TRAJ31	TRBV11-2	NA	TRBJ2-7	27920090
CAVNLAGTALIF	CSAIRTSGTQPYEQYF	Human	Autoimmune	Diabetes Type 1	NA	NA	NA	NA	NA	Pancreatic islets	CD4	TRAV12-2	TRAJ15	TRBV20-1	NA	TRBJ2-7	27920090
CAARRYNFNKFYF	CSVDEDSGNDDTQYF	Human	Autoimmune	Diabetes Type 1	NA	NA	NA	NA	NA	Pancreatic islets	CD4	TRAV13-1	TRAJ21	TRBV29-1	NA	TRBJ2-3	27920090
CALSGALNNAGNMLTF	CATDAYRRFGNEKLTF	Human	Autoimmune	Diabetes Type 1	NA	NA	NA	NA	NA	Pancreatic islets	CD4	TRAV17	TRAJ48	TRBV18	NA	TRBJ1-3	27920090
CALSGALNNAGNMLTF	CASSLFGYRQETQYF	Human	Autoimmune	Diabetes Type 1	NA	NA	NA	NA	NA	Pancreatic islets	CD4	TRAV17	TRAJ48	TRBV18	NA	TRBJ1-3	27920090
CAMSPWGLNNDMRF	CASSLGGSSNQPQHF	Human	Autoimmune	Diabetes Type 1	NA	NA	NA	NA	NA	Pancreatic islets	CD4	TRAV14/DV4	TRAJ43	TRBV7-9	NA	TRBJ1-5	27920090
CAVQAKNSGTYKYIF	CASSPLMGGPGEQYF	Human	Autoimmune	Diabetes Type 1	NA	NA	NA	NA	NA	Pancreatic islets	CD4	TRAV20	TRAJ40	TRBV4-2	NA	TRBJ2-7	27920090
CASRSNDYKLSF	CASSQDYNEQFF	Human	Autoimmune	Diabetes Type 1	NA	NA	NA	NA	NA	Pancreatic islets	CD4	TRAV12-2	TRAJ20	TRBV4-1	NA	TRBJ2-1	27920090
CAIWNQGGKLIF	CASSYLLAGSMNTEAFF	Human	Autoimmune	Diabetes Type 1	NA	NA	NA	NA	NA	Pancreatic islets	CD4	TRAV14/DV4	TRAJ23	TRBV6-6	NA	TRBJ1-1	27920090
CAVNSNQAGTALIF	CASSPRTSGSDEQFF	Human	Autoimmune	Diabetes Type 1	NA	NA	NA	NA	NA	Pancreatic islets	CD4	TRAV12-2	TRAJ15	TRBV27	NA	TRBJ2-1	27920090
CAARKSAGKSTF	CASSQDTGLWTEAFF	Human	Autoimmune	Diabetes Type 1	NA	NA	NA	NA	NA	Pancreatic islets	CD4	TRAV29/DV5	TRAJ27	TRBV4-1	NA	TRBJ1-1	27920090
CALVTTDSWGKLQF	CSARAEGGPYNEQFF	Human	Autoimmune	Diabetes Type 1	NA	NA	NA	NA	NA	Pancreatic islets	CD4	TRAV9-2	TRAJ24	TRBV20-1	NA	TRBJ2-1	27920090
CATALYSGGYQKVTF	CASSWTGGATDTQYF	Human	Autoimmune	Diabetes Type 1	NA	NA	NA	NA	NA	Pancreatic islets	CD4	TRAV17	TRAJ13	TRBV5-1	NA	TRBJ2-3	27920090
CVVNTYSGGYQKVTF	CASSPRPLTYEQYF	Human	Autoimmune	Diabetes Type 1	NA	NA	NA	NA	NA	Pancreatic islets	CD4	TRAV12-1	TRAJ13	TRBV19	NA	TRBJ2-7	27920090
CAVRETGATNKLIF	CSARPQGFSSYEQYF	Human	Autoimmune	Diabetes Type 1	NA	NA	NA	NA	NA	Pancreatic islets	CD4	TRAV8-6	TRAJ32	TRBV20-1	NA	TRBJ2-7	27920090
CAGPRGNEKLTF	CASSLNNPSYNEQFF	Human	Autoimmune	Diabetes Type 1	NA	NA	NA	NA	NA	Pancreatic islets	CD4	TRAV25	TRAJ48	TRBV6-5	NA	TRBJ2-1	27920090
CAVGAWNNNARLMF	CASSYGTVNSPLHF	Human	Autoimmune	Diabetes Type 1	NA	NA	NA	NA	NA	Pancreatic islets	CD4	TRAV8-3	TRAJ31	TRBV6-5	NA	TRBJ1-6	27920090
CAETQSTSGTYKYIF	CASSLPGGAGNEQFF	Human	Autoimmune	Diabetes Type 1	NA	NA	NA	NA	NA	Pancreatic islets	CD4	TRAV13-2	TRAJ40	TRBV28	NA	TRBJ2-1	27920090
CAATFPPGSARQLTF	CASSQDFCSDVMNTEAFF	Human	Autoimmune	Diabetes Type 1	NA	NA	NA	NA	NA	Pancreatic islets	CD4	TRAV13-1	TRAJ22	TRBV3-2	NA	TRBJ1-1	27920090
CAVGESNYQLIW	CASRDRGGGEKLFF	Human	Autoimmune	Diabetes Type 1	NA	NA	NA	NA	NA	Pancreatic islets	CD4	TRAV8-3	TRAJ33	TRBV2	NA	TRBJ1-4	27920090
CVVSDRGSTLGRLYF	CASSDPPGLAGSLNEQFF	Human	Autoimmune	Diabetes Type 1	NA	NA	NA	NA	NA	Pancreatic islets	CD4	TRAV10	TRAJ18	TRBV25-1	NA	TRBJ2-1	27920090
CVVSDRGSTLGRLYF	CASSDPPSSGGRETQYF	Human	Autoimmune	Diabetes Type 1	NA	NA	NA	NA	NA	Pancreatic islets	CD4	TRAV10	TRAJ18	TRBV25-1	NA	TRBJ2-5	27920090
CVVSDRGSTLGRLYF	CASSLREGLEATDTQYF	Human	Autoimmune	Diabetes Type 1	NA	NA	NA	NA	NA	Pancreatic islets	CD4	TRAV10	TRAJ18	TRBV25-1	NA	TRBJ2-3	27920090
CVVSDRGSTLGRLYF	CASSPGHRDDGYTF	Human	Autoimmune	Diabetes Type 1	NA	NA	NA	NA	NA	Pancreatic islets	CD4	TRAV10	TRAJ18	TRBV25-1	NA	TRBJ1-2	27920090
CVVNRYSGGYQKVTF	CASSMTSGVSETQYF	Human	Autoimmune	Diabetes Type 1	NA	NA	NA	NA	NA	Pancreatic islets	CD4	TRAV12-1	TRAJ13	TRBV9	NA	TRBJ2-5	27920090
CAVTLNTNAGKSTF	CASSPIINTGELFF	Human	Autoimmune	Diabetes Type 1	NA	NA	NA	NA	NA	Pancreatic islets	CD4	TRAV8-4	TRAJ27	TRBV7-3	NA	TRBJ2-2	27920090
CAVAGSARQLTF	CASSPRDGSSYNEQFF	Human	Autoimmune	Diabetes Type 1	NA	NA	NA	NA	NA	Pancreatic islets	CD4	TRAV20	TRAJ22	TRBV5-4	NA	TRBJ2-1	27920090
CVVIPAGAGSYQLTF	CASSPRDGSSYNEQFF	Human	Autoimmune	Diabetes Type 1	NA	NA	NA	NA	NA	Pancreatic islets	CD4	TRAV12-1	TRAJ28	TRBV5-4	NA	TRBJ2-1	27920090
CALSPNDYKLSF	CAVSTTSGTYKYIF	Human	Autoimmune	Diabetes Type 1	NA	NA	NA	NA	NA	Pancreatic islets	CD4	TRAV17	TRAJ48	TRBV18	NA	TRBJ1-3	27920090
CALSPNDYKLSF	CSARGPTAHGYTF	Human	Autoimmune	Diabetes Type 1	NA	NA	NA	NA	NA	Pancreatic islets	CD4	TRAV17	TRAJ48	TRBV18	NA	TRBJ1-3	27920090
CVVNKGNTPLVF	CAISDSLGATEAFF	Human	Autoimmune	Diabetes Type 1	NA	NA	NA	NA	NA	Pancreatic islets	CD4	TRAV12-1	TRAJ29	TRBV10-3	NA	TRBJ1-1	27920090
CAVIASGNTPLVF	CASKGPGTVIRADTQYF	Human	Autoimmune	Diabetes Type 1	NA	NA	NA	NA	NA	Pancreatic islets	CD4	TRAV8-2/8-4	TRAJ29	TRBV19	NA	TRBJ2-3	27920090
CAGAESGANAGKSTF	CASKRASMNTEAFF	Human	Autoimmune	Diabetes Type 1	NA	NA	NA	NA	NA	Pancreatic islets	CD4	TRAV27	TRAJ27	TRBV3-1	NA	TRBJ1-1	27920090
CAILSGGYNKLIF	CASSAETQYF	Human	Autoimmune	Diabetes Type 1	NA	NA	NA	NA	NA	Pancreatic islets	CD4	TRAV12-3	TRAJ4	TRBV2	NA	TRBJ2-5	27920090
CAMRDPFDRGSTLGRLYF	CVVEVSGNTPLVF	Human	Autoimmune	Diabetes Type 1	NA	NA	NA	NA	NA	Pancreatic islets	CD4	TRAV12-1	TRAJ29	TRBV18	NA	TRBJ1-3	27920090
CAMRDPFDRGSTLGRLYF	CASSFESRAFF	Human	Autoimmune	Diabetes Type 1	NA	NA	NA	NA	NA	Pancreatic islets	CD4	TRAV17	TRAJ48	TRBV18	NA	TRBJ1-3	27920090
CALDIPEAGNMLTF	CASSLLAGDNEQFF	Human	Autoimmune	Diabetes Type 1	NA	NA	NA	NA	NA	Pancreatic islets	CD4	TRAV6	TRAJ39	TRBV5-4	NA	TRBJ2-1	27920090
CAVRDKGNQGGKLIF	CASSLNRMAYEQYF	Human	Autoimmune	Diabetes Type 1	NA	NA	NA	NA	NA	Pancreatic islets	CD4	TRAV3	TRAJ23	TRBV6-5	NA	TRBJ2-7	27920090
CAYRSGETSGSRLTF	CASSLVASGAVQETQYF	Human	Autoimmune	Diabetes Type 1	NA	NA	NA	NA	NA	Pancreatic islets	CD4	TRAV38-2/DV8	TRAJ58	TRBV4-2	NA	TRBJ2-5	27920090
CAATGGGADGLTF	CASSTTRGQGVRRNTGELFF	Human	Autoimmune	Diabetes Type 1	NA	NA	NA	NA	NA	Pancreatic islets	CD4	TRAV3	TRAJ45	TRBV19	NA	TRBJ2-2	27920090
CAAKSSYKLIF	CASSAPLNRDAEAFF	Human	Autoimmune	Diabetes Type 1	NA	NA	NA	NA	NA	Pancreatic islets	CD4	TRAV13-1	TRAJ12	TRBV19	NA	TRBJ1-1	27920090
CAVGRYSGAGSYQLTF	CASSDGTGPYGYTF	Human	Autoimmune	Diabetes Type 1	NA	NA	NA	NA	NA	Pancreatic islets	CD4	TRAV22	TRAJ28	TRBV6-1	NA	TRBJ1-2	27920090
CALSISGGSYIPTF	CASSFRQGEQETQYF	Human	Autoimmune	Diabetes Type 1	NA	NA	NA	NA	NA	Pancreatic islets	CD4	TRAV9-2	TRAJ6	TRBV5-1	NA	TRBJ2-5	27920090
CAMKTQGQAGTALIF	CASSISNTGELFF	Human	Autoimmune	Diabetes Type 1	NA	NA	NA	NA	NA	Pancreatic islets	CD4	TRAV8-6	TRAJ15	TRBV19	NA	TRBJ2-2	27920090
CAMRGNTDKLIF	CASSLHRARSGNTIYF	Human	Autoimmune	Diabetes Type 1	NA	NA	NA	NA	NA	Pancreatic islets	CD4	TRAV14/DV4	TRAJ34	TRBV11-1	NA	TRBJ1-3	27920090
CALSDRSGAGSYQLTF	CASSPPAGDRLTSGANVLTF	Human	Autoimmune	Diabetes Type 1	NA	NA	NA	NA	NA	Pancreatic islets	CD4	TRAV9-2	TRAJ28	TRBV18	NA	TRBJ2-6	27920090
CAASLTHGQNFVF	CASSPPGLGEQYF	Human	Autoimmune	Diabetes Type 1	NA	NA	NA	NA	NA	Pancreatic islets	CD4	TRAV13-1	TRAJ26	TRBV11-2	NA	TRBJ2-7	27920090
CAGGVYGNNRLAF	CASSPPGLGEQYF	Human	Autoimmune	Diabetes Type 1	NA	NA	NA	NA	NA	Pancreatic islets	CD4	TRAV12-2	TRAJ7	TRBV11-2	NA	TRBJ2-7	27920090
CAASRAGFQKLVF	CASSPPPGGNSPLHF	Human	Autoimmune	Diabetes Type 1	NA	NA	NA	NA	NA	Pancreatic islets	CD4	TRAV13-1	TRAJ8	TRBV27	NA	TRBJ1-6	27920090
CVVNSRNQGGKLIF	CASSYSYPGQGNEKLFF	Human	Autoimmune	Diabetes Type 1	NA	NA	NA	NA	NA	Pancreatic islets	CD4	TRAV12-1	TRAJ23	TRBV6-5	NA	TRBJ1-4	27920090
CAWRTGANSKLTF	CATGLAANTGELFF	Human	Autoimmune	Diabetes Type 1	NA	NA	NA	NA	NA	Pancreatic islets	CD4	TRAV39	TRAJ56	TRBV24-1	NA	TRBJ2-2	27920090
CLVGAPISGGYNKLIF	CAVTGGFKTIF	Human	Autoimmune	Diabetes Type 1	NA	NA	NA	NA	NA	Pancreatic islets	CD4	TRAV12-2	TRAJ9	TRBV18	NA	TRBJ1-3	27920090
CLVGAPISGGYNKLIF	CATSDLQMGASRETQYF	Human	Autoimmune	Diabetes Type 1	NA	NA	NA	NA	NA	Pancreatic islets	CD4	TRAV17	TRAJ48	TRBV18	NA	TRBJ1-3	27920090
CAPRVGSYIPTF	CAWRLTGGSGNTIYF	Human	Autoimmune	Diabetes Type 1	NA	NA	NA	NA	NA	Pancreatic islets	CD4	TRAV1-1	TRAJ6	TRBV30	NA	TRBJ1-3	27920090
CAVRDSGNTPLVF	CAWRLTGGSGNTIYF	Human	Autoimmune	Diabetes Type 1	NA	NA	NA	NA	NA	Pancreatic islets	CD4	TRAV1-1	TRAJ29	TRBV30	NA	TRBJ1-3	27920090
CALSASWTAGNKLTF	CSARATASGAYNEQFF	Human	Autoimmune	Diabetes Type 1	NA	NA	NA	NA	NA	Pancreatic islets	CD4	TRAV9-2	TRAJ17	TRBV20-1	NA	TRBJ2-1	27920090
CAVRFPGNQFYF	CSVNRGGTDTQYF	Human	Autoimmune	Diabetes Type 1	NA	NA	NA	NA	NA	Pancreatic islets	CD4	TRAV21	TRAJ49	TRBV29-1	NA	TRBJ2-3	27920090
CAVRHNGNQFYF	CSVNRGGTDTQYF	Human	Autoimmune	Diabetes Type 1	NA	NA	NA	NA	NA	Pancreatic islets	CD4	TRAV21	TRAJ49	TRBV29-1	NA	TRBJ2-3	27920090
CAVRDSMDSSYKLIF	CASRASLPDTQYF	Human	Autoimmune	Diabetes Type 1	NA	NA	NA	NA	NA	Pancreatic islets	CD4	TRAV3	TRAJ12	TRBV27	NA	TRBJ2-3	27920090
CAVRDNTGFQKLVF	CASSTKGQGASETQYF	Human	Autoimmune	Diabetes Type 1	NA	NA	NA	NA	NA	Pancreatic islets	CD4	TRAV8-4	TRAJ8	TRBV6-1	NA	TRBJ2-5	27920090
CALSEARTDTGNQFYF	CASSEGYGYTF	Human	Autoimmune	Diabetes Type 1	NA	NA	NA	NA	NA	Pancreatic islets	CD4	TRAV19	TRAJ49	TRBV2	NA	TRBJ1-2	27920090
CAASMKYGNKLVF	CAGPQDPMDSNYQLIW	Human	Autoimmune	Diabetes Type 1	NA	NA	NA	NA	NA	Pancreatic islets	CD4	TRAV17	TRAJ48	TRBV18	NA	TRBJ1-3	27920090
CAASMKYGNKLVF	CASSLVVRVDNEQFF	Human	Autoimmune	Diabetes Type 1	NA	NA	NA	NA	NA	Pancreatic islets	CD4	TRAV17	TRAJ48	TRBV18	NA	TRBJ1-3	27920090
CALSEARSNDYKLSF	CAVQAGSKGNAGNMLTF	Human	Autoimmune	Diabetes Type 1	NA	NA	NA	NA	NA	Pancreatic islets	CD4	TRAV17	TRAJ48	TRBV18	NA	TRBJ1-3	27920090
CALSEARSNDYKLSF	CASSQVAGVYEQFF	Human	Autoimmune	Diabetes Type 1	NA	NA	NA	NA	NA	Pancreatic islets	CD4	TRAV17	TRAJ48	TRBV18	NA	TRBJ1-3	27920090
CALSEARTDTGNQFYF	CAISESDRRRDPNYGYTF	Human	Autoimmune	Diabetes Type 1	NA	NA	NA	NA	NA	Pancreatic islets	CD4	TRAV19	TRAJ49	TRBV10-3	NA	TRBJ1-2	27920090
CAVNAGGTSYGKLTF	CASSRTGLTTEAFF	Human	Autoimmune	Diabetes Type 1	NA	NA	NA	NA	NA	Pancreatic islets	CD4	TRAV12-2	TRAJ52	TRBV6-5	NA	TRBJ1-1	27920090
CAASIIARLMF	CASSPEGRETQYF	Human	Autoimmune	Diabetes Type 1	NA	NA	NA	NA	NA	Pancreatic islets	CD4	TRAV23/DV6	TRAJ31	TRBV7-9	NA	TRBJ2-5	27920090
CAGTASGTYKYIF	CATSRDRLQGARNEQFF	Human	Autoimmune	Diabetes Type 1	NA	NA	NA	NA	NA	Pancreatic islets	CD4	TRAV27	TRAJ40	TRBV15	NA	TRBJ2-1	27920090
CAVRMNTGFQKLVF	CASSVGMDPGLGYNEQFF	Human	Autoimmune	Diabetes Type 1	NA	NA	NA	NA	NA	Pancreatic islets	CD4	TRAV1-2	TRAJ8	TRBV9	NA	TRBJ2-1	27920090
CALSEARGSDGQKLLF	CASSHTDGYEQYF	Human	Autoimmune	Diabetes Type 1	NA	NA	NA	NA	NA	Pancreatic islets	CD4	TRAV19	TRAJ16	TRBV4-2	NA	TRBJ2-7	27920090
CAMRLHNNNDMRF	CASIASRYNQPQHF	Human	Autoimmune	Diabetes Type 1	NA	NA	NA	NA	NA	Pancreatic islets	CD4	TRAV14/DV4	TRAJ43	TRBV28	NA	TRBJ1-5	27920090
CAMSNAGGTSYGKLTF	CASSLARYNEKLFF	Human	Autoimmune	Diabetes Type 1	NA	NA	NA	NA	NA	Pancreatic islets	CD4	TRAV14/DV4	TRAJ52	TRBV28	NA	TRBJ1-4	27920090
CAVSGNTPLVF	CASSLGLLGSSYNEQFF	Human	Autoimmune	Diabetes Type 1	NA	NA	NA	NA	NA	Pancreatic islets	CD4	TRAV12-2	TRAJ29	TRBV13	NA	TRBJ2-1	27920090
CAYRSPARQLTF	CASSEGWGVPSYEQYF	Human	Autoimmune	Diabetes Type 1	NA	NA	NA	NA	NA	Pancreatic islets	CD4	TRAV38-2/DV8	TRAJ22	TRBV6-1	NA	TRBJ2-7	27920090
CAMSALGNFGNEKLTF	CASSIAGGNEQFF	Human	Autoimmune	Diabetes Type 1	NA	NA	NA	NA	NA	Pancreatic islets	CD4	TRAV12-3	TRAJ48	TRBV19	NA	TRBJ2-1	27920090
CAVSFTSGTYKYIF	CASSHSTSGRAGNEQFF	Human	Autoimmune	Diabetes Type 1	NA	NA	NA	NA	NA	Pancreatic islets	CD4	TRAV8-4	TRAJ40	TRBV14	NA	TRBJ2-1	27920090
CAVSFTSGTYKYIF	CASSQVGPSGGAKTQYF	Human	Autoimmune	Diabetes Type 1	NA	NA	NA	NA	NA	Pancreatic islets	CD4	TRAV8-2/8-4	TRAJ40	TRBV14	NA	TRBJ2-5	27920090
CAVSGGSQGNLIF	CASSPPTGWGGYTF	Human	Autoimmune	Diabetes Type 1	NA	NA	NA	NA	NA	Pancreatic islets	CD4	TRAV41	TRAJ42	TRBV28	NA	TRBJ1-2	27920090
CGTEQNSGGSNYKLTF	CASSLFGQGSEQYF	Human	Autoimmune	Diabetes Type 1	NA	NA	NA	NA	NA	Pancreatic islets	CD4	TRAV30	TRAJ53	TRBV12-3/12-4	NA	TRBJ2-7	27920090
CALRGNTGGFKTIF	CASSEAVAGLRNTIYF	Human	Autoimmune	Diabetes Type 1	NA	NA	NA	NA	NA	Pancreatic islets	CD4	TRAV19	TRAJ9	TRBV2	NA	TRBJ1-3	27920090
CAVSDNNARLMF	CASSQGSYGYTF	Human	Autoimmune	Diabetes Type 1	NA	NA	NA	NA	NA	Pancreatic islets	CD4	TRAV21	TRAJ31	TRBV4-2	NA	TRBJ1-2	27920090
CAVSDQGSGYSTLTF	CASSWTANQPQHF	Human	Autoimmune	Diabetes Type 1	NA	NA	NA	NA	NA	Pancreatic islets	CD4	TRAV8-4	TRAJ11	TRBV28	NA	TRBJ1-5	27920090
CAWDPLDSNYQLIW	CSARRTSGNEQFF	Human	Autoimmune	Diabetes Type 1	NA	NA	NA	NA	NA	Pancreatic islets	CD4	TRAV38-2/DV8	TRAJ33	TRBV20-1	NA	TRBJ2-1	27920090
CAMRERESGNTPLVF	CASSVVGIAADTQYF	Human	Autoimmune	Diabetes Type 1	NA	NA	NA	NA	NA	Pancreatic islets	CD4	TRAV14/DV4	TRAJ29	TRBV9	NA	TRBJ2-3	27920090
CAVENAGNMLTF	CASWTVSYNEQFF	Human	Autoimmune	Diabetes Type 1	NA	NA	NA	NA	NA	Pancreatic islets	CD4	TRAV39	TRAJ39	TRBV10-2	NA	TRBJ2-1	27920090
CGENNAGNMLTF	CASSLQPPGTSTETQYF	Human	Autoimmune	Diabetes Type 1	NA	NA	NA	NA	NA	Pancreatic islets	CD4	TRAV12-1	TRAJ39	TRBV27	NA	TRBJ2-5	27920090
CVLPGVGTSYGKLTF	CASRGTGTSGPGDTQYF	Human	Autoimmune	Diabetes Type 1	NA	NA	NA	NA	NA	Pancreatic islets	CD4	TRAV8-2/8-4	TRAJ52	TRBV5-8	NA	TRBJ2-3	27920090
CAVNIRYNTDKLIF	CALSYGGFKTIF	Human	Autoimmune	Diabetes Type 1	NA	NA	NA	NA	NA	Pancreatic islets	CD4	TRAV19	TRAJ9	TRBV18	NA	TRBJ1-3	27920090
CAVNIRYNTDKLIF	CASSSIQGSGSGQPQHF	Human	Autoimmune	Diabetes Type 1	NA	NA	NA	NA	NA	Pancreatic islets	CD4	TRAV17	TRAJ48	TRBV18	NA	TRBJ1-3	27920090
CAVVADSNYQLIW	GGTGTASKLTF	Human	Autoimmune	Diabetes Type 1	NA	NA	NA	NA	NA	Pancreatic islets	CD4	TRAV2	TRAJ44	TRBV18	NA	TRBJ1-3	27920090
CAAASNDYKLSF	CASSYSTGYTF	Human	Autoimmune	Diabetes Type 1	NA	NA	NA	NA	NA	Pancreatic islets	CD4	TRAV29/DV5	TRAJ20	TRBV6-2/6-3	NA	TRBJ1-2	27920090
CAFKRETSGSRLTF	CASSTRLAGDEQFF	Human	Autoimmune	Diabetes Type 1	NA	NA	NA	NA	NA	Pancreatic islets	CD4	TRAV24	TRAJ58	TRBV13	NA	TRBJ2-1	27920090
CAATPGGADGLTF	CASSVSGSTYNEQFF	Human	Autoimmune	Diabetes Type 1	NA	NA	NA	NA	NA	Pancreatic islets	CD4	TRAV29/DV5	TRAJ45	TRBV9	NA	TRBJ2-1	27920090
CAVSNSGYALNF	CSVFHRGETQYF	Human	Autoimmune	Diabetes Type 1	NA	NA	NA	NA	NA	Pancreatic islets	CD4	TRAV39	TRAJ41	TRBV29-1	NA	TRBJ2-5	27920090
CAASYGNKLVF	CSATSGTMDTQYF	Human	Autoimmune	Diabetes Type 1	NA	NA	NA	NA	NA	Pancreatic islets	CD4	TRAV13-1	TRAJ47	TRBV20-1	NA	TRBJ2-3	27920090
CAASQYDYKLSF	CASSSSTDTQYF	Human	Autoimmune	Diabetes Type 1	NA	NA	NA	NA	NA	Pancreatic islets	CD4	TRAV13-1	TRAJ20	TRBV28	NA	TRBJ2-3	27920090
CALSASSGSARQLTF	CASSRSSYEQYF	Human	Autoimmune	Diabetes Type 1	NA	NA	NA	NA	NA	Pancreatic islets	CD4	TRAV16	TRAJ22	TRBV28	NA	TRBJ2-7	27920090
CAANNQGGKLIF	CSAREGTSDDEQYF	Human	Autoimmune	Diabetes Type 1	NA	NA	NA	NA	NA	Pancreatic islets	CD4	TRAV13-1	TRAJ23	TRBV20-1	NA	TRBJ2-7	27920090
CAASTGGGNKLTF	CSVERGSLQETQYF	Human	Autoimmune	Diabetes Type 1	NA	NA	NA	NA	NA	Pancreatic islets	CD4	TRAV13-1	TRAJ10	TRBV29-1	NA	TRBJ2-5	27920090
FFAGGTSYGKLTF	CASSSYRGTYEQYF	Human	Autoimmune	Diabetes Type 1	NA	NA	NA	NA	NA	Pancreatic islets	CD4	TRAV13-1	TRAJ52	TRBV5-4	NA	TRBJ2-7	27920090
CAASKTYGQNFVF	CASSLRQGGTDTQYF	Human	Autoimmune	Diabetes Type 1	NA	NA	NA	NA	NA	Pancreatic islets	CD4	TRAV13-1	TRAJ26	TRBV27	NA	TRBJ2-3	27920090
CAATNFNKFYF	CASSLEGASYEQYF	Human	Autoimmune	Diabetes Type 1	NA	NA	NA	NA	NA	Pancreatic islets	CD4	TRAV13-1	TRAJ21	TRBV7-3	NA	TRBJ2-7	27920090
CAASIGGYQKVTF	CASSVASNEQFF	Human	Autoimmune	Diabetes Type 1	NA	NA	NA	NA	NA	Pancreatic islets	CD4	TRAV13-1	TRAJ13	TRBV6-1	NA	TRBJ2-1	27920090
CAASTRGSTLGRLYF	CASSSSDRGGTDTQYF	Human	Autoimmune	Diabetes Type 1	NA	NA	NA	NA	NA	Pancreatic islets	CD4	TRAV13-1	TRAJ18	TRBV6-2/6-3	NA	TRBJ2-3	27920090
CALGKGSARQLTF	CASSPRLAGEITDTQYF	Human	Autoimmune	Diabetes Type 1	NA	NA	NA	NA	NA	Pancreatic islets	CD4	TRAV16	TRAJ22	TRBV9	NA	TRBJ2-3	27920090
CAAKGGGADGLTF	CASSSGLAQQYF	Human	Autoimmune	Diabetes Type 1	NA	NA	NA	NA	NA	Pancreatic islets	CD4	TRAV13-1	TRAJ45	TRBV19	NA	TRBJ2-7	27920090
CAASTRRGTGNQFYF	CASSLWASGRDSSFSGANVLTF	Human	Autoimmune	Diabetes Type 1	NA	NA	NA	NA	NA	Pancreatic islets	CD4	TRAV13-1	TRAJ49	TRBV7-9	NA	TRBJ2-6	27920090
CAASGGSSNTGKLIF	CASSPGADDNEQFF	Human	Autoimmune	Diabetes Type 1	NA	NA	NA	NA	NA	Pancreatic islets	CD4	TRAV13-1	TRAJ37	TRBV18	NA	TRBJ2-1	27920090
CAASGNYGGSQGNLIF	CASSLKFESRERGQGSGETQYF*	Human	Autoimmune	Diabetes Type 1	NA	NA	NA	NA	NA	Pancreatic islets	CD4	TRAV29/DV5	TRAJ42	TRBV7-3	NA	TRBJ2-5	27920090
CAASGNYGGSQGNLIF	CASSLGLASGTLYNEQFF	Human	Autoimmune	Diabetes Type 1	NA	NA	NA	NA	NA	Pancreatic islets	CD4	TRAV29/DV5	TRAJ42	TRBV5-1	NA	TRBJ2-1	27920090
CAETRNSGNTPLVF	CAGGRFGANVLTF	Human	Autoimmune	Diabetes Type 1	NA	NA	NA	NA	NA	Pancreatic islets	CD4	TRAV5	TRAJ29	TRBV12-5	NA	TRBJ2-6	27920090
CALHSGAGSYQLTF	CASSIGASTDTQYF	Human	Autoimmune	Diabetes Type 1	NA	NA	NA	NA	NA	Pancreatic islets	CD4	TRAV16	TRAJ28	TRBV28	NA	TRBJ2-3	27920090
CALSEVSAGANSKLTF	CASSPLGNQPQHF	Human	Autoimmune	Diabetes Type 1	NA	NA	NA	NA	NA	Pancreatic islets	CD4	TRAV19	TRAJ56	TRBV18	NA	TRBJ1-5	27920090
CAVGEYGNKLVF	CASSLSRGGANIQYF	Human	Autoimmune	Diabetes Type 1	NA	NA	NA	NA	NA	Pancreatic islets	CD4	TRAV36/DV7	TRAJ47	TRBV27	NA	TRBJ2-4	27920090
CAALNNAGNMLTF	CACSESLAGGKQFF	Human	Autoimmune	Diabetes Type 1	NA	NA	NA	NA	NA	Pancreatic islets	CD4	TRAV36/DV7	TRAJ39	TRBV25-1	NA	TRBJ2-1	27920090
CAVDVETSGSRLTF	CSARALAGARNNEQFF	Human	Autoimmune	Diabetes Type 1	NA	NA	NA	NA	NA	Pancreatic islets	CD4	TRAV39	TRAJ58	TRBV20-1	NA	TRBJ2-1	27920090
CALSEATQGGSEKLVF	CASSLLAGVGKTQYF	Human	Autoimmune	Diabetes Type 1	NA	NA	NA	NA	NA	Pancreatic islets	CD4	TRAV19	TRAJ57	TRBV7-2	NA	TRBJ2-5	27920090
NA	CASSLQETQYF	Human	Autoimmune	Inflammatory bowel disease (IBD)	Flagellin	P22251	NA	NA	NA	PBMC	CD4	NA	NA	TRBV6-9	NA	TRBJ2-5	29988119
NA	CASSLDSNQPQHF	Human	Autoimmune	Inflammatory bowel disease (IBD)	Flagellin	P22251	NA	NA	NA	PBMC	CD4	NA	NA	TRBV11-2	NA	TRBJ1-5	29988119
NA	CASSLDSNQPQHF	Human	Autoimmune	Inflammatory bowel disease (IBD)	Flagellin	P22251	NA	NA	NA	PBMC	CD4	NA	NA	TRBV6-9	NA	TRBJ1-5	29988119
NA	CASSLDSNQPQHF	Human	Autoimmune	Inflammatory bowel disease (IBD)	Flagellin	P22251	NA	NA	NA	PBMC	CD4	NA	NA	TRBV27	NA	TRBJ1-5	29988119
NA	CASSLDSNQPQHF	Human	Autoimmune	Inflammatory bowel disease (IBD)	Flagellin	P22251	NA	NA	NA	PBMC	CD4	NA	NA	TRBV6-3	NA	TRBJ1-5	29988119
NA	CASSPQETQYF	Human	Autoimmune	Inflammatory bowel disease (IBD)	Flagellin	P22251	NA	NA	NA	PBMC	CD4	NA	NA	TRBV6-3	NA	TRBJ2-5	29988119
NA	CASSPQETQYF	Human	Autoimmune	Inflammatory bowel disease (IBD)	Flagellin	P22251	NA	NA	NA	PBMC	CD4	NA	NA	TRBV25-1	NA	TRBJ2-5	29988119
NA	CASSPQETQYF	Human	Autoimmune	Inflammatory bowel disease (IBD)	Flagellin	P22251	NA	NA	NA	PBMC	CD4	NA	NA	TRBV7-2	NA	TRBJ2-5	29988119
NA	CASSLEETQYF	Human	Autoimmune	Inflammatory bowel disease (IBD)	Flagellin	P22251	NA	NA	NA	PBMC	CD4	NA	NA	TRBV7-8	NA	TRBJ2-5	29988119
NA	CASSLGQNTEAF	Human	Autoimmune	Inflammatory bowel disease (IBD)	Flagellin	P22251	NA	NA	NA	PBMC	CD4	NA	NA	TRBV7-9	NA	TRBJ1-1	29988119
NA	CASSLGQNTEAF	Human	Autoimmune	Inflammatory bowel disease (IBD)	Flagellin	P22251	NA	NA	NA	PBMC	CD4	NA	NA	TRBV6-1	NA	TRBJ1-1	29988119
NA	CASSLRETQYF	Human	Autoimmune	Inflammatory bowel disease (IBD)	Flagellin	P22251	NA	NA	NA	PBMC	CD4	NA	NA	TRBV11-3	NA	TRBJ2-5	29988119
NA	CASSSSTDTQYF	Human	Autoimmune	Inflammatory bowel disease (IBD)	Flagellin	P22251	NA	NA	NA	PBMC	CD4	NA	NA	TRBV6-5	NA	TRBJ2-3	29988119
NA	CASSSSTDTQYF	Human	Autoimmune	Inflammatory bowel disease (IBD)	Flagellin	P22251	NA	NA	NA	PBMC	CD4	NA	NA	TRBV6-1	NA	TRBJ2-3	29988119
NA	CASSLDRNTEAF	Human	Autoimmune	Inflammatory bowel disease (IBD)	Flagellin	P22251	NA	NA	NA	PBMC	CD4	NA	NA	TRBV6-6	NA	TRBJ1-1	29988119
NA	CASSLDRNTEAF	Human	Autoimmune	Inflammatory bowel disease (IBD)	Flagellin	P22251	NA	NA	NA	PBMC	CD4	NA	NA	TRBV7-6	NA	TRBJ1-1	29988119
NA	CASSLDRNTEAF	Human	Autoimmune	Inflammatory bowel disease (IBD)	Flagellin	P22251	NA	NA	NA	PBMC	CD4	NA	NA	TRBV5-4	NA	TRBJ1-1	29988119
NA	CASSSTDTQYF	Human	Autoimmune	Inflammatory bowel disease (IBD)	Flagellin	P22251	NA	NA	NA	PBMC	CD4	NA	NA	TRBV6-6	NA	TRBJ2-3	29988119
NA	CASSLGGNQPQHF	Human	Autoimmune	Inflammatory bowel disease (IBD)	Flagellin	P22251	NA	NA	NA	PBMC	CD4	NA	NA	TRBV11-3	NA	TRBJ1-5	29988119
NA	CASSLGGNQPQHF	Human	Autoimmune	Inflammatory bowel disease (IBD)	Flagellin	P22251	NA	NA	NA	PBMC	CD4	NA	NA	TRBV5-6	NA	TRBJ1-5	29988119
NA	CASSLGGNTEAF	Human	Autoimmune	Inflammatory bowel disease (IBD)	Flagellin	P22251	NA	NA	NA	PBMC	CD4	NA	NA	TRBV6-9	NA	TRBJ1-1	29988119
NA	CASSLGGNTEAF	Human	Autoimmune	Inflammatory bowel disease (IBD)	Flagellin	P22251	NA	NA	NA	PBMC	CD4	NA	NA	TRBV11-2	NA	TRBJ1-1	29988119
NA	CASSLNTEAF	Human	Autoimmune	Inflammatory bowel disease (IBD)	Flagellin	P22251	NA	NA	NA	PBMC	CD4	NA	NA	TRBV6-6	NA	TRBJ1-1	29988119
NA	CASSLNTEAF	Human	Autoimmune	Inflammatory bowel disease (IBD)	Flagellin	P22251	NA	NA	NA	PBMC	CD4	NA	NA	TRBV5-6	NA	TRBJ1-1	29988119
NA	CASSLNTEAF	Human	Autoimmune	Inflammatory bowel disease (IBD)	Flagellin	P22251	NA	NA	NA	PBMC	CD4	NA	NA	TRBV28	NA	TRBJ1-1	29988119
NA	CASSLNTEAF	Human	Autoimmune	Inflammatory bowel disease (IBD)	Flagellin	P22251	NA	NA	NA	PBMC	CD4	NA	NA	TRBV12-4	NA	TRBJ1-1	29988119
CALSDPRGGSQGNLIF	CASRGEGYGYTF	Human	Cancer	Tumor	NY-ESO-1	P78358	NA	NA	HLA-DR4	PBL	CD4	TRAV24	TRAJ42	TRBV2	NA	TRBJ1-2	30530988
CAFMQGKSTF	CASGYQNQPQHF	Human	Cancer	Tumor	NY-ESO-1	P78358	NA	NA	HLA-DR4	PBL	CD4	TRAV38-2/DV8	TRAJ27	TRBV2	NA	TRBJ1-5	30530988
CAVIIQGAQKLVF	CASSTQTELPQHF	Human	Cancer	Tumor	NY-ESO-1	P78358	NA	NA	HLA-DR4	PBL	CD4	TRAV12-2	TRAJ54	TRBV2	NA	TRBJ1-5	30530988
CAGTQGGSEKLVF	CASSVMGTQYF	Human	Cancer	Tumor	NY-ESO-1	P78358	NA	NA	HLA-DR4	PBL	CD4	TRAV38-1	TRAJ57	TRBV2	NA	TRBJ2-3	30530988
CAFISTQGGSEKLVF	CASSPLRPSYEQYF	Human	Cancer	Tumor	NY-ESO-1	P78358	NA	NA	HLA-DR4	PBL	CD4	TRAV21	TRAJ57	TRBV2	NA	TRBJ2-7	30530988
CAASEGDSGTYKYIF	CASSINALVGEQFF	Human	Autoimmune	Celiac disease	NA	B8XU33	QLQPFPQPELPY	51506	HLA-DQ2.5	Gut	CD4	TRAV14/DV4	TRAJ40	TRBV19	NA	TRBJ2-1	30455354
CAVKFASGTYKYIF	CASSPAFSTDTQYF	Human	Autoimmune	Celiac disease	NA	B8XU33	QLQPFPQPELPY	51506	HLA-DQ2.5	Gut	CD4	TRAV8-6	TRAJ40	TRBV7-3	NA	TRBJ2-3	30455354
CAMREGWQAGNTLIF	CASSLDGLTNTEAFF	Human	Autoimmune	Celiac disease	NA	B8XU33	QLQPFPQPELPY	51506	HLA-DQ2.5	Gut	CD4	TRAV14/DV4	TRAJ15	TRBV5-4	NA	TRBJ1-1	30455354
CAVVDASSKLIF	CSATLGGDYGYTF	Human	Autoimmune	Celiac disease	NA	B8XU33	PQQPFPQPEQPFP	NA	HLA-DQ2.5	Gut	CD4	TRAV26-1	TRAJ12	TRBV20-1	NA	TRBJ1-2	30455354
CLVGGYNNNDMRF	CSAQLAGGGGDTQYF	Human	Autoimmune	Celiac disease	NA	B8XU33	PQQPFPQPEQPFP	NA	HLA-DQ2.5	Gut	CD4	TRAV19	TRAJ43	TRBV20-1	NA	TRBJ2-3	30455354
CAESRYSGYSTLTF	CSAFPGGDTEAFF	Human	Autoimmune	Celiac disease	NA	B8XU33	PQQPFPQPEQPFP	NA	HLA-DQ2.5	Gut	CD4	TRAV14/DV4	TRAJ11	TRBV20-1	NA	TRBJ1-1	30455354
CALSEYGNKLVF	CASSYVGGDTDTQYF	Human	Autoimmune	Celiac disease	NA	B8XU33	PQQPFPQPEQPFP	NA	HLA-DQ2.5	Gut	CD4	TRAV26-1	TRAJ47	TRBV7-3	NA	TRBJ2-3	30455354
NA	CASSLGGANVLTF	Human	Cancer	Merkel cell carcinoma	LTAg	U6C645	WEDLFCDESLSSPEPPSSSE	NA	DRB1*04-01	Skin tumor	CD4	NA	NA	TRBV5-1*01	NA	TRBJ2-6*01	31405946
NA	CASSLRSTDTQYF	Human	Autoimmune	Celiac disease	DQ2-a-II	NA	PQPQLPYPQPQ	NA	HLA-DQ2	PBMC	CD4	TRAV21	NA	TRBV7-2*02	NA	TRBJ2-3*01	21849672
NA	CASSLRSTDTQYF	Human	Autoimmune	Celiac disease	DQ2-a-II	NA	PQPQLPYPQPQ	NA	HLA-DQ2	Duodenum	CD4	TRAV1-2	NA	TRBV7-2*02	NA	TRBJ2-3*01	21849672
NA	CASSFRSTDTQYF	Human	Autoimmune	Celiac disease	DQ2-a-II	NA	PQPQLPYPQPQ	NA	HLA-DQ2	PBMC	CD4	NA	NA	TRBV7-2*02	NA	TRBJ2-3*01	21849672
NA	CASSIRHTDTQYF	Human	Autoimmune	Celiac disease	DQ2-a-II	NA	PQPQLPYPQPQ	NA	HLA-DQ2	PBMC	CD4	TRAV22	NA	TRBV7-2*01	NA	TRBJ2-3*01	21849672
NA	CASSIRSTDTQYF	Human	Autoimmune	Celiac disease	DQ2-a-II	NA	PQPELPYPQPE	49048	HLA-DQ2	PBMC	CD4	TRAV8-4	NA	TRBV7-2*01	NA	TRBJ2-3*01	21849672
NA	CASSLRSTDTQYF	Human	Autoimmune	Celiac disease	DQ2-a-II	NA	PQPELPYPQPE	49048	HLA-DQ2	PBMC	CD4	TRAV21	NA	TRBV7-2*01	NA	TRBJ2-3*01	21849672
NA	CASSLGGSTDTQYF	Human	Autoimmune	Celiac disease	DQ2-a-II	NA	PQPELPYPQPE	49048	HLA-DQ2	PBMC	CD4	TRAV1	NA	TRBV7-2*01	NA	TRBJ2-3*01	21849672
NA	CASSIRSTDTQYF	Human	Autoimmune	Celiac disease	DQ2-a-II	NA	PQPELPYPQPQ	NA	HLA-DQ2	PBMC	CD4	TRAV5	NA	TRBV7-2	NA	TRBJ2-3	23878218
NA	CASSFRSTDTQYF	Human	Autoimmune	Celiac disease	DQ2-a-II	NA	PQPELPYPQPQ	NA	HLA-DQ2	PBMC	CD4	TRAV4	NA	TRBV7-2	NA	TRBJ2-3	23878218
NA	CASSVRSTDTQYF	Human	Autoimmune	Celiac disease	DQ2-a-II	NA	PQPELPYPQPQ	NA	HLA-DQ2	PBMC	CD4	TRAV3	NA	TRBV7-2	NA	TRBJ2-3	23878218
NA	CASSIRSTDTQYF	Human	Autoimmune	Celiac disease	DQ2-a-II	NA	PQPELPYPQPQ	NA	HLA-DQ2	PBMC	CD4	NA	NA	TRBV7-2	NA	TRBJ2-3	23878218
CAASANYGGATNKLIF	CASSLNWDTEAFF	Human	Autoimmune	Celiac disease	DQ2-a-I	NA	PFPQPELPY	47539	NA	Small intestine	CD4	TRAV12-2	TRAJ32-1	TRBV7-3*01	TRBD1*01	TRBJ1-1*01	24777060
CIVWGGATNKLIF	CASSVRSTDTQYF	Human	Autoimmune	Celiac disease	DQ-a-II	NA	PQPELPYPQ	49047	NA	Small intestine	CD4	TRAV8-6	TRAJ32-1	TRBV7-2*01	TRBD2*01	TRBJ2-3*01	24777060
NA	CASSPGREQYF	Human	Pathogens	M.Tuberculosis	NA	NA	NA	NA	NA	PBMC	CD4	NA	NA	TRBV18	NA	TRBJ2-7	32341563
CIVRVTLADNAGNMLTF	CASSLEGYTEAFF	Human	Pathogens	M.Tuberculosis	NA	NA	NA	NA	NA	PBMC	CD4	TRAV26-1	TRAJ39	TRBV11-1	NA	TRBJ1-1	32341563
NA	CASSIGDYEQYF	Human	Pathogens	M.Tuberculosis	NA	NA	NA	NA	NA	PBMC	CD4	NA	TRAJ49 54 0	TRBV19	NA	TRBJ2-7	32341563
NA	CASSQGQGGNQPQHF	Human	Pathogens	M.Tuberculosis	NA	NA	NA	NA	NA	PBMC	CD4	NA	NA	TRBV4-1	NA	TRBJ1-5	32341563
NA	CASSFEETQYF	Human	Pathogens	M.Tuberculosis	NA	NA	NA	NA	NA	PBMC	CD4	NA	NA	TRBV7-2	NA	TRBJ2-5	32341563
CAVSGGGDYKLSF	CASSLTGNYGYTF	Human	Pathogens	M.Tuberculosis	NA	NA	NA	NA	NA	PBMC	CD4	TRAV8-6	TRAJ20	TRBV28	NA	TRBJ1-2	32341563
CAGGPDKLIF	CASSLAYSYEQYF	Human	Pathogens	M.Tuberculosis	NA	NA	NA	NA	NA	PBMC	CD4	TRAV27	TRAJ34	TRBV7-2	NA	TRBJ2-7	32341563
CALSVGTGGFKTIF	CASSQTGSTDTQYF	Human	Pathogens	M.Tuberculosis	NA	NA	NA	NA	NA	PBMC	CD4	TRAV9-1	TRAJ9	TRBV4-1	NA	TRBJ2-3	32341563
CAVGAFAGGTSYGKLTF	CASSVGTGYEQYF	Human	Pathogens	M.Tuberculosis	NA	NA	NA	NA	NA	PBMC	CD4	TRAV8-3	TRAJ52	TRBV6-1	NA	TRBJ2-7	32341563
CAVMDSNYQLIW	CASSDSSGANVLTF	Human	Pathogens	M.Tuberculosis	NA	NA	NA	NA	NA	PBMC	CD4	TRAV1-2	TRAJ33	TRBV6-4	NA	TRBJ2-6	32341563
NA	CASSLGSSYEQYF	Human	Pathogens	M.Tuberculosis	NA	NA	NA	NA	NA	PBMC	CD4	TRAV13-1	TRAJ39	TRBV28	NA	TRBJ2-7	32341563
CAVSGNSGGSNYKLTF	CASSRSSYEQYF	Human	Pathogens	M.Tuberculosis	NA	NA	NA	NA	NA	PBMC	CD4	TRAV41	TRAJ53	TRBV6-2	NA	TRBJ2-7	32341563
CAMREGGTGGFKTIF	CASSPGGDTQYF	Human	Pathogens	M.Tuberculosis	NA	NA	NA	NA	NA	PBMC	CD4	NA	TRAJ9 55 0	TRBV3-1	NA	TRBJ2-3	32341563
CALFYNNNDMRF	CASSPGLAGAHEQFF	Human	Pathogens	M.Tuberculosis	NA	NA	NA	NA	NA	PBMC	CD4	TRAV19	TRAJ43	TRBV12-3	NA	TRBJ2-1	32341563
CAYRSVRAGGTSYGKLTF	CASSLSGSTDTQYF	Human	Pathogens	M.Tuberculosis	NA	NA	NA	NA	NA	PBMC	CD4	mTRDV2-2	TRAJ52	TRBV5-1	NA	TRBJ2-3	32341563
NA	CASSLGGNEQFF	Human	Pathogens	M.Tuberculosis	NA	NA	NA	NA	NA	PBMC	CD4	TRAV8-4	TRAJ23	TRBV6-5	NA	TRBJ2-1	32341563
NA	CASSLGQNTEAFF	Human	Pathogens	M.Tuberculosis	NA	NA	NA	NA	NA	PBMC	CD4	TRAV6	TRAJ6	TRBV27	NA	TRBJ1-1	32341563
NA	CASSPGTSYEQYF	Human	Pathogens	M.Tuberculosis	NA	NA	NA	NA	NA	PBMC	CD4	NA	NA	TRBV7-7	NA	NA	32341563
NA	CASSFEETQYF	Human	Pathogens	M.Tuberculosis	NA	NA	NA	NA	NA	PBMC	CD4	NA	NA	TRBV7-2	NA	NA	32341563
NA	CASSLGQGNTEAFF	Human	Pathogens	M.Tuberculosis	NA	NA	NA	NA	NA	PBMC	CD4	NA	NA	TRBV7-9	NA	NA	32341563
NA	CASSPEETQYF	Human	Pathogens	M.Tuberculosis	NA	NA	NA	NA	NA	PBMC	CD4	NA	NA	TRBV7-2	NA	NA	32341563
NA	CASSPRTSGNEQFF	Human	Pathogens	M.Tuberculosis	NA	NA	NA	NA	NA	PBMC	CD4	NA	NA	TRBV5-1	NA	NA	32341563
NA	CASSPSGANVLTF	Human	Pathogens	M.Tuberculosis	NA	NA	NA	NA	NA	PBMC	CD4	NA	NA	TRBV5-4	NA	NA	32341563
NA	CASSQDRVDTQYF	Human	Pathogens	M.Tuberculosis	NA	NA	NA	NA	NA	PBMC	CD4	NA	NA	TRBV4-2	NA	NA	32341563
NA	CASSLSYEQYF	Human	Pathogens	M.Tuberculosis	NA	NA	NA	NA	NA	PBMC	CD4	NA	NA	TRBV5-4	NA	NA	32341563
NA	CASSRGGWETQYF	Human	Pathogens	M.Tuberculosis	NA	NA	NA	NA	NA	PBMC	CD4	NA	NA	TRBV4-2	NA	NA	32341563
NA	CASSSGTGAYEQYF	Human	Pathogens	M.Tuberculosis	NA	NA	NA	NA	NA	PBMC	CD4	NA	NA	TRBV7-2	NA	NA	32341563
NA	CASSLGETQYF	Human	Pathogens	M.Tuberculosis	NA	NA	NA	NA	NA	PBMC	CD4	NA	NA	TRBV7-9	NA	NA	32341563
NA	CASSPPSGADTQYF	Human	Pathogens	M.Tuberculosis	NA	NA	NA	NA	NA	PBMC	CD4	NA	NA	TRBV18	NA	NA	32341563
NA	CASRRLAGTYEQYF	Human	Pathogens	M.Tuberculosis	NA	NA	NA	NA	NA	PBMC	CD4	NA	NA	TRBV12-3	NA	NA	32341563
NA	CASSDRTDTQYF	Human	Pathogens	M.Tuberculosis	NA	NA	NA	NA	NA	PBMC	CD4	NA	NA	TRBV6-2	NA	NA	32341563
NA	CASSFSYEQYF	Human	Pathogens	M.Tuberculosis	NA	NA	NA	NA	NA	PBMC	CD4	NA	NA	TRBV11-2	NA	NA	32341563
NA	CASSLYSNQPQHF	Human	Pathogens	M.Tuberculosis	NA	NA	NA	NA	NA	PBMC	CD4	NA	NA	TRBV7-2	NA	NA	32341563
NA	CASSPGGTEAFF	Human	Pathogens	M.Tuberculosis	NA	NA	NA	NA	NA	PBMC	CD4	NA	NA	TRBV7-9	NA	NA	32341563
NA	CASRGQGDTEAFF	Human	Pathogens	M.Tuberculosis	NA	NA	NA	NA	NA	PBMC	CD4	NA	NA	TRBV2	NA	NA	32341563
NA	CASSLAPGLGTEAFF	Human	Pathogens	M.Tuberculosis	NA	NA	NA	NA	NA	PBMC	CD4	NA	NA	TRBV7-3	NA	NA	32341563
NA	CASSLRGNTEAFF	Human	Pathogens	M.Tuberculosis	NA	NA	NA	NA	NA	PBMC	CD4	NA	NA	TRBV7-2	NA	NA	32341563
NA	CASSQGGGGTDTQYF	Human	Pathogens	M.Tuberculosis	NA	NA	NA	NA	NA	PBMC	CD4	NA	NA	TRBV4-2	NA	NA	32341563
NA	CASSPPSGADTQYF	Human	Pathogens	M.Tuberculosis	NA	NA	NA	NA	NA	PBMC	CD4	NA	NA	TRBV18	NA	NA	32341563
NA	CASSFRGGNTEAFF	Human	Pathogens	M.Tuberculosis	NA	NA	NA	NA	NA	PBMC	CD4	NA	NA	TRBV27	NA	NA	32341563
NA	CSAWGGNTEAFF	Human	Pathogens	M.Tuberculosis	NA	NA	NA	NA	NA	PBMC	CD4	NA	NA	TRBV20-1	NA	NA	32341563
NA	CASSLAGGPYEQYF	Human	Pathogens	M.Tuberculosis	NA	NA	NA	NA	NA	PBMC	CD4	NA	NA	TRBV3-1	NA	NA	32341563
NA	CASSLGASYEQYF	Human	Pathogens	M.Tuberculosis	NA	NA	NA	NA	NA	PBMC	CD4	NA	NA	TRBV5-1	NA	NA	32341563
NA	CASSLGGLTDTQYF	Human	Pathogens	M.Tuberculosis	NA	NA	NA	NA	NA	PBMC	CD4	NA	NA	TRBV5-1	NA	NA	32341563
NA	CASSLGGNQPQHF	Human	Pathogens	M.Tuberculosis	NA	NA	NA	NA	NA	PBMC	CD4	NA	NA	TRBV5-1	NA	NA	32341563
NA	CASSLNTEAFF	Human	Pathogens	M.Tuberculosis	NA	NA	NA	NA	NA	PBMC	CD4	NA	NA	TRBV5-1	NA	NA	32341563
NA	CASSSGYNEQFF	Human	Pathogens	M.Tuberculosis	NA	NA	NA	NA	NA	PBMC	CD4	NA	NA	TRBV11-3	NA	NA	32341563
NA	CASTASYGYTF	Human	Pathogens	M.Tuberculosis	NA	NA	NA	NA	NA	PBMC	CD4	NA	NA	TRBV6-1	NA	NA	32341563
NA	CASSLTYEQYF	Human	Pathogens	M.Tuberculosis	NA	NA	NA	NA	NA	PBMC	CD4	NA	NA	TRBV5-5	NA	NA	32341563
NA	CASSFRGEAFF	Human	Pathogens	M.Tuberculosis	NA	NA	NA	NA	NA	PBMC	CD4	NA	NA	TRBV27	NA	NA	32341563
NA	CASSLGQGTDTQYF	Human	Pathogens	M.Tuberculosis	NA	NA	NA	NA	NA	PBMC	CD4	NA	NA	TRBV7-2	NA	NA	32341563
NA	CASSLGVGGETQYF	Human	Pathogens	M.Tuberculosis	NA	NA	NA	NA	NA	PBMC	CD4	NA	NA	TRBV7-2	NA	NA	32341563
NA	CASSLGYEQYF	Human	Pathogens	M.Tuberculosis	NA	NA	NA	NA	NA	PBMC	CD4	NA	NA	TRBV28	NA	NA	32341563
NA	CASSQGPGARQPQHF	Human	Pathogens	M.Tuberculosis	NA	NA	NA	NA	NA	PBMC	CD4	NA	NA	TRBV3-1	NA	NA	32341563
NA	CASSLAGGTEAFF	Human	Pathogens	M.Tuberculosis	NA	NA	NA	NA	NA	PBMC	CD4	NA	NA	TRBV5-1	NA	NA	32341563
NA	CASSLGRGIYEQYF	Human	Pathogens	M.Tuberculosis	NA	NA	NA	NA	NA	PBMC	CD4	NA	NA	TRBV5-6	NA	NA	32341563
NA	CASSPGLGTYEQYF	Human	Pathogens	M.Tuberculosis	NA	NA	NA	NA	NA	PBMC	CD4	NA	NA	TRBV7-2	NA	NA	32341563
NA	CASSLSYEQYF	Human	Pathogens	M.Tuberculosis	NA	NA	NA	NA	NA	PBMC	CD4	NA	NA	TRBV5-6	NA	NA	32341563
NA	CASSLTYEQYF	Human	Pathogens	M.Tuberculosis	NA	NA	NA	NA	NA	PBMC	CD4	NA	NA	TRBV11-2	NA	NA	32341563
NA	CASSLEGTDTQYF	Human	Pathogens	M.Tuberculosis	NA	NA	NA	NA	NA	PBMC	CD4	NA	NA	TRBV7-9	NA	NA	32341563
NA	CASSVVGGNEQFF	Human	Pathogens	M.Tuberculosis	NA	NA	NA	NA	NA	PBMC	CD4	NA	NA	TRBV9	NA	NA	32341563
NA	CASSLGGSSYEQYF	Human	Pathogens	M.Tuberculosis	NA	NA	NA	NA	NA	PBMC	CD4	NA	NA	TRBV7-6	NA	NA	32341563
NA	CASSPNTDTQYF	Human	Pathogens	M.Tuberculosis	NA	NA	NA	NA	NA	PBMC	CD4	NA	NA	TRBV7-2	NA	NA	32341563
NA	CASSQGLNTEAFF	Human	Pathogens	M.Tuberculosis	NA	NA	NA	NA	NA	PBMC	CD4	NA	NA	TRBV14	NA	NA	32341563
