# Supplementary material for: Identification of apolipoprotein B–reactive CDR3 motifs allows tracking of atherosclerosis-related memory CD4+T cells in multiple donors
Source: Front Immunol. 2024 Mar 20;15:1302031. doi: 10.3389/fimmu.2024.1302031 (PMC10988780; doi:10.3389/fimmu.2024.1302031)
Supplement: Supplementary Dataset 1 — AIM+ and AIM− clones with frequency >1.39E-03 and top APOB+ CDR3 clones after enrichment-based filtering. Donor-specific data on separate tabs. [file DataSheet_1.zip › Data Sheet 1/Supplementary Dataset S6.xlsx]

## Sheet: Sheet1
Table S6 - APOB motifs shared between memory CDR3b sequences from at least two donors
GLIPH motif	CDR3b	V gene	J gene	Sample	Freq
S%GVGSGANV	CATSQGVGSGANVLTF	TRBV15-01	TRBJ02-06	Donor 6_TCM	0.000363
S%GVGSGANV	CATSQGVGSGANVLTF	TRBV15-01	TRBJ02-06	Donor 6_TEM	0.002658
S%GVGSGANV	CSASAGVGSGANVLTF	TRBV20-01	TRBJ02-06	Donor 2_TCM	6.6e-05
S%GVGSGANV	CASSLGVGSGANVLTF	TRBV07-09	TRBJ02-06	Donor 5_TEM	0.000354
SLE%E	CASSLEYEQYF	TRBV28-01	TRBJ02-07	Donor 1_TCM	4.7e-05
SLE%E	CASSLEYEQYF	TRBV05-06	TRBJ02-07	Donor 6_TCM	9.1e-05
SLE%E	CASSLEYEQYF	TRBV05-06	TRBJ02-07	Donor 6_TEM	0.000665
SLE%E	CASSLEYEQYF	TRBV05-06	TRBJ02-07	Donor 6_TEM	0.000886
SLE%E	CASSLENEQFF	TRBV05-01	TRBJ02-01	Donor 3_TCM	7.2e-05
SLE%E	CASSLENEQYF	TRBV05-01	TRBJ02-07	Donor 5_TEM	0.000708
SLE%E	CASSLEREQFF	TRBV05-04	TRBJ02-01	Donor 2_TEM	0.00017
SLE%E	CASSLEREQYF	TRBV05-04	TRBJ02-03	Donor 5_TCM	6.8e-05
SLE%E	CASSLEAEQFF	TRBV05-06	TRBJ02-01	Donor 1_TCM	4.7e-05
SLE%E	CASSLEGEQYF	TRBV18-01	TRBJ02-07	Donor 1_TCM	4.7e-05
S%GGNQP	CAWSRGGNQPQHF	TRBV30-01	TRBJ01-05	Donor 1_TCM	4.7e-05
S%GGNQP	CASSYGGNQPQHF	TRBV06-06	TRBJ01-05	Donor 1_TCM	9.4e-05
S%GGNQP	CASSYGGNQPQHF	TRBV06-05	TRBJ01-05	Donor 1_TCM	4.7e-05
S%GGNQP	CASSPGGNQPQHF	TRBV19-01	TRBJ01-05	Donor 4_TCM	6.7e-05
S%GGNQP	CASSGGGNQPQHF	TRBV02-01	TRBJ01-05	Donor 4_TCM	6.7e-05
S%GGNQP	CASSRGGNQPQHF	TRBV06-05	TRBJ01-05	Donor 4_TCM	6.7e-05
S%GGNQP	CAWSLGGNQPQHF	TRBV30-01	TRBJ01-05	Donor 2_TCM	0.000133
S%GGNQP	CAISGGGNQPQHF	TRBV10-03	TRBJ01-05	Donor 3_TCM	7.2e-05
S%GGNQP	CAWSVGGNQPQHF	TRBV30-01	TRBJ01-05	Donor 4_TCM	6.7e-05
S%GGNQP	CASSAGGNQPQHF	TRBV06	TRBJ01-05	Donor 2_TCM	6.6e-05
S%GGNQP	CASSTGGNQPQHF	TRBV19-01	TRBJ01-05	Donor 2_TCM	0.000133
S%GGNQP	CASSTGGNQPQHF	TRBV19-01	TRBJ01-05	Donor 2_TEM	0.00017
S%GGNQP	CASSLGGNQPQHF	TRBV12-03/12-04	TRBJ01-05	Donor 1_TEM	0.000407
S%GGNQP	CASSLGGNQPQHF	TRBV07-09	TRBJ01-05	Donor 2_TCM	0.000133
S%GGNQP	CASSLGGNQPQHF	TRBV12-03/12-04	TRBJ01-05	Donor 2_TEM	0.00017
S%GGNQP	CASSLGGNQPQHF	TRBV05-06	TRBJ01-05	Donor 3_TCM	7.2e-05
S%GGNQP	CASSLGGNQPQHF	TRBV07-09	TRBJ01-05	Donor 3_TCM	0.000144
S%GGNQP	CSASTGGNQPQHF	TRBV20-01	TRBJ01-05	Donor 6_TCM	9.1e-05
S%GGNQP	CASSWGGNQPQHF	TRBV12-03/12-04	TRBJ01-05	Donor 2_TCM	6.6e-05
SP%PGNT	CASSPLPGNTIYF	TRBV07-06	TRBJ01-03	Donor 3_TEM	0.000161
SP%PGNT	CASSPSPGNTIYF	TRBV18-01	TRBJ01-03	Donor 2_TCM	6.6e-05
SP%PGNT	CASSPGPGNTIYF	TRBV07-03	TRBJ01-03	Donor 4_TCM	6.7e-05
SP%PGNT	CASSPAPGNTIYF	TRBV09-01	TRBJ01-03	Donor 3_TCM	7.2e-05
SP%PGNT	CATSPDPGNTQYF	TRBV24-01	TRBJ02-03	Donor 6_TCM	0.000272
SP%PGNT	CATSPDPGNTQYF	TRBV24-01	TRBJ02-03	Donor 6_TEM	0.000222
SL%YE	CASSLWYEQYF	TRBV03-01/03-02	TRBJ02-07	Donor 3_TCM	7.2e-05
SL%YE	CASSLIYEQYF	TRBV12-03/12-04	TRBJ02-07	Donor 2_TEM	0.00017
SL%YE	CASSLNYEQYF	TRBV28-01	TRBJ02-07	Donor 2_TCM	6.6e-05
SL%YE	CASSLSYEQYF	TRBV25-01	TRBJ02-07	Donor 1_TCM	4.7e-05
SL%YE	CASSLSYEQYF	TRBV05-06	TRBJ02-07	Donor 1_TCM	4.7e-05
SL%YE	CASSLSYEQYF	TRBV06-02/06-03	TRBJ02-07	Donor 2_TCM	6.6e-05
SL%YE	CASSLSYEQYF	TRBV28-01	TRBJ02-07	Donor 3_TCM	7.2e-05
SL%YE	CASSLSYEQYF	TRBV05-04	TRBJ02-07	Donor 3_TCM	7.2e-05
SL%YE	CASSLSYEQYF	TRBV07-09	TRBJ02-07	Donor 3_TEM	0.000161
SL%YE	CASSLSYEQYF	TRBV07-02	TRBJ02-07	Donor 5_TCM	0.000136
SL%YE	CASSLEYEQYF	TRBV28-01	TRBJ02-07	Donor 1_TCM	4.7e-05
SL%YE	CASSLEYEQYF	TRBV05-06	TRBJ02-07	Donor 6_TCM	9.1e-05
SL%YE	CASSLEYEQYF	TRBV05-06	TRBJ02-07	Donor 6_TEM	0.000665
SL%YE	CASSLEYEQYF	TRBV05-06	TRBJ02-07	Donor 6_TEM	0.000886
SL%YE	CASSLAYEQYF	TRBV11-02	TRBJ02-07	Donor 3_TEM	0.000161
SL%YE	CASSLTYEQYF	TRBV28-01	TRBJ02-07	Donor 6_TCM	9.1e-05
SL%YE	CASSLKYEQYF	TRBV11-02	TRBJ02-07	Donor 3_TCM	7.2e-05
SL%YE	CAWSLIYEQYF	TRBV30-01	TRBJ02-07	Donor 4_TCM	6.7e-05
SL%YE	CASSLGYEQYF	TRBV11-02	TRBJ02-07	Donor 1_TCM	4.7e-05
SL%YE	CASSLGYEQYF	TRBV05-01	TRBJ02-07	Donor 5_TCM	6.8e-05
SL%YE	CASSLLYEQYF	TRBV11-02	TRBJ02-07	Donor 5_TCM	6.8e-05
SL%YE	CASSLLYEQYF	TRBV28-01	TRBJ02-07	Donor 6_TCM	9.1e-05
SL%YE	CASSLDYEAFF	TRBV05-06	TRBJ01-01	Donor 2_TEM	0.00017
SL%YE	CASSLRYEQYF	TRBV07-02	TRBJ02-07	Donor 6_TCM	9.1e-05
SL%YE	CASSLDYEQFF	TRBV28-01	TRBJ02-01	Donor 1_TCM	4.7e-05
S%GGDTDT	CASSLGGDTDTQYF	TRBV05-01	TRBJ02-03	Donor 6_TCM	0.000181
S%GGDTDT	CASSLGGDTDTQYF	TRBV05-01	TRBJ02-03	Donor 6_TEM	0.000443
S%GGDTDT	CASSAGGDTDTQYF	TRBV06-04	TRBJ02-03	Donor 2_TEM	0.00017
S%GGDTDT	CAISEGGDTDTQYF	TRBV10-03	TRBJ02-03	Donor 1_TCM	4.7e-05
S%GGDTDT	CASSSGGDTDTQYF	TRBV05-01	TRBJ02-03	Donor 6_TCM	9.1e-05
S%GGDTDT	CASSSGGDTDTQYF	TRBV05-01	TRBJ02-03	Donor 6_TEM	0.000443
SF%GTE	CASSFGGTEAFF	TRBV18-01	TRBJ01-01	Donor 1_TCM	4.7e-05
SF%GTE	CASSFGGTEAFF	TRBV12-03/12-04	TRBJ01-01	Donor 1_TCM	4.7e-05
SF%GTE	CASSFGGTEAFF	TRBV12-03/12-04	TRBJ01-01	Donor 4_TEM	0.000126
SF%GTE	CASSFIGTEAFF	TRBV28-01	TRBJ01-01	Donor 6_TEM	0.000222
SF%GTE	CASSFFGTEAFF	TRBV27-01	TRBJ01-01	Donor 3_TCM	0.000144
SF%GTE	CASSFFGTEAFF	TRBV27-01	TRBJ01-01	Donor 3_TEM	0.000965
SF%GTE	CASSFAGTEAFF	TRBV06-02/06-03	TRBJ01-01	Donor 2_TCM	6.6e-05
SF%GTE	CASSFEGTEAFF	TRBV05-01	TRBJ01-01	Donor 1_TCM	4.7e-05
SF%GTE	CASSFEGTEAFF	TRBV05-01	TRBJ01-01	Donor 1_TEM	0.000407
SF%GTE	CASSFWGTEAFF	TRBV12-03/12-04	TRBJ01-01	Donor 5_TCM	6.8e-05
SL%GTGE	CASSLSGTGELFF	TRBV27-01	TRBJ02-02	Donor 2_TCM	6.6e-05
SL%GTGE	CASSLPGTGELFF	TRBV05-01	TRBJ02-02	Donor 1_TCM	4.7e-05
SL%GTGE	CASSLTGTGELFF	TRBV05-04	TRBJ02-02	Donor 1_TEM	0.000407
SL%GTGE	CASSLQGTGELFF	TRBV07	TRBJ02-02	Donor 3_TCM	7.2e-05
SL%GTGE	CASSLGGTGEAFF	TRBV05-04	TRBJ01-01	Donor 2_TCM	6.6e-05
SL%GTGE	CASSLGGTGELFF	TRBV05-01	TRBJ02-02	Donor 1_TCM	4.7e-05
SL%GTGE	CASSLGGTGELFF	TRBV11-03	TRBJ02-02	Donor 1_TCM	4.7e-05
SL%GTGE	CASSLGGTGELFF	TRBV07-09	TRBJ02-02	Donor 1_TCM	9.4e-05
SL%GTGE	CASSLGGTGELFF	TRBV03-01/03-02	TRBJ02-02	Donor 3_TCM	7.2e-05
SL%GTGE	CASSLAGTGELFF	TRBV28-01	TRBJ02-02	Donor 2_TCM	6.6e-05
SL%GTGE	CASSLYGTGELFF	TRBV06-02/06-03	TRBJ02-02	Donor 2_TCM	6.6e-05
SL%GTGE	CASSLVGTGELFF	TRBV05-01	TRBJ02-02	Donor 4_TCM	6.7e-05
SL%GTGE	CASSLVGTGELFF	TRBV05-01	TRBJ02-02	Donor 4_TEM	0.017387
SL%TNEK	CASSLTTNEKLFF	TRBV07-03	TRBJ01-04	Donor 5_TCM	6.8e-05
SL%TNEK	CASSLTTNEKLFF	TRBV05-08	TRBJ01-04	Donor 6_TCM	9.1e-05
SL%TNEK	CASSLGTNEKLFF	TRBV07-06	TRBJ01-04	Donor 3_TCM	7.2e-05
SL%TNEK	CASSLVTNEKLFF	TRBV07-09	TRBJ01-04	Donor 3_TCM	0.000502
SL%TNEK	CASSLVTNEKLFF	TRBV07-09	TRBJ01-04	Donor 3_TEM	0.000161
SL%TNEK	CASSLLTNEKLFF	TRBV05-05	TRBJ01-04	Donor 2_TCM	6.6e-05
SL%TNEK	CASSLSTNEKLFF	TRBV12-03/12-04	TRBJ01-04	Donor 4_TEM	0.000126
SDRG%YG	CASSDRGRYGYTF	TRBV19-01	TRBJ01-02	Donor 3_TEM	0.000161
SDRG%YG	CASSDRGIYGYTF	TRBV02-01	TRBJ01-02	Donor 2_TCM	6.6e-05
SDRG%YG	CASSDRGIYGYTF	TRBV02-01	TRBJ01-02	Donor 2_TEM	0.00017
SDRG%YG	CASSDRGSYGYTF	TRBV14-01	TRBJ01-02	Donor 3_TCM	7.2e-05
SDRG%YG	CSASDRGWYGYTF	TRBV20	TRBJ01-02	Donor 2_TCM	6.6e-05
SDRG%YG	CASSDRGAYGYTF	TRBV12-03/12-04	TRBJ01-02	Donor 4_TCM	6.7e-05
SDRG%YG	CASSDRGGYGYTF	TRBV06-05	TRBJ01-02	Donor 6_TCM	9.1e-05
SDRG%YG	CASSDRGLYGYTF	TRBV02-01	TRBJ01-02	Donor 3_TCM	7.2e-05
SL%LGE	CASSLELGEQFF	TRBV07-02	TRBJ02-01	Donor 2_TCM	6.6e-05
SL%LGE	CASSLGLGEQYF	TRBV05-05	TRBJ02-03	Donor 2_TCM	6.6e-05
SL%LGE	CASSLGLGEQYF	TRBV07-02	TRBJ02-07	Donor 5_TCM	6.8e-05
SL%LGE	CASSLVLGEQFF	TRBV07-08	TRBJ02-01	Donor 5_TEM	0.000354
SL%LGE	CASSLFLGEQFF	TRBV07-08	TRBJ02-01	Donor 3_TCM	7.2e-05
SL%LGE	CASSLALGEQFF	TRBV07-02	TRBJ02-01	Donor 6_TEM	0.000222
%SYE	CASRSYEQYF	TRBV28-01	TRBJ02-07	Donor 3_TCM	7.2e-05
%SYE	CSPKSYEQYF	TRBV20-01	TRBJ02-07	Donor 2_TCM	6.6e-05
%SYE	CSASSYEQYF	TRBV20-01	TRBJ02-07	Donor 4_TCM	6.7e-05
%SYE	CASSSYEQYF	TRBV07-03	TRBJ02-07	Donor 1_TCM	4.7e-05
%SYE	CASSSYEQYF	TRBV07-03	TRBJ02-07	Donor 1_TEM	0.000407
%SYE	CASCSYEQYF	TRBV06-05	TRBJ02-07	Donor 6_TCM	9.1e-05
%SYE	CASLSYEQYF	TRBV02-01	TRBJ02-07	Donor 6_TCM	9.1e-05
%SYE	CALGSYEQYF	TRBV30-01	TRBJ02-07	Donor 5_TCM	6.8e-05
%SYE	CASGSYEQYF	TRBV06	TRBJ02-07	Donor 3_TEM	0.000161
%SYE	CASGSYEQYF	TRBV27-01	TRBJ02-07	Donor 5_TCM	6.8e-05
SQ%GGTE	CASSQTGGTEAFF	TRBV09-01	TRBJ01-01	Donor 4_TEM	0.000126
SQ%GGTE	CASSQTGGTEAFF	TRBV04-02	TRBJ01-01	Donor 5_TCM	6.8e-05
SQ%GGTE	CASSQGGGTEAFF	TRBV06-05	TRBJ01-01	Donor 6_TCM	0.000181
SQ%GGTE	CASSQDGGTEAFF	TRBV04-03	TRBJ01-01	Donor 3_TCM	7.2e-05
SQ%GGTE	CASSQAGGTEAFF	TRBV03-01/03-02	TRBJ01-01	Donor 2_TCM	6.6e-05
SQ%GGTE	CASSQAGGTEAFF	TRBV03-01/03-02	TRBJ01-01	Donor 2_TEM	0.00017
SQ%GGTE	CASSQEGGTEAFF	TRBV04-03	TRBJ01-01	Donor 6_TCM	9.1e-05
S%PGQGNTGE	CASSKPGQGNTGELFF	TRBV05-06	TRBJ02-02	Donor 6_TCM	0.000272
S%PGQGNTGE	CASSKPGQGNTGELFF	TRBV05-06	TRBJ02-02	Donor 6_TEM	0.000443
S%PGQGNTGE	CASSSPGQGNTGELFF	TRBV07-03	TRBJ02-02	Donor 1_TCM	4.7e-05
S%PGQGNTGE	CASSLPGQGNTGELFF	TRBV06	TRBJ02-02	Donor 2_TEM	0.00017
S%GTGGTGE	CASSLGTGGTGELFF	TRBV07-06	TRBJ02-02	Donor 5_TCM	6.8e-05
S%GTGGTGE	CASSSGTGGTGELFF	TRBV05-04	TRBJ02-02	Donor 2_TCM	6.6e-05
S%GTGGTGE	CASSSGTGGTGELFF	TRBV07-07	TRBJ02-02	Donor 2_TEM	0.00017
S%GTGGTGE	CASSSGTGGTGELFF	TRBV06-05	TRBJ02-02	Donor 4_TEM	0.000126
S%GTGGTGE	CASSSGTGGTGELFF	TRBV07-08	TRBJ02-02	Donor 4_TEM	0.000126
SL%LNTE	CASSLGLNTEAFF	TRBV07-02	TRBJ01-01	Donor 1_TCM	4.7e-05
SL%LNTE	CASSLGLNTEAFF	TRBV04-03	TRBJ01-01	Donor 1_TCM	4.7e-05
SL%LNTE	CASSLGLNTEAFF	TRBV05-01	TRBJ01-01	Donor 1_TCM	4.7e-05
SL%LNTE	CASSLGLNTEAFF	TRBV18-01	TRBJ01-01	Donor 6_TEM	0.000222
SL%LNTE	CASSLNLNTEAFF	TRBV12-03/12-04	TRBJ01-01	Donor 2_TEM	0.000509
SL%LNTE	CASSLDLNTEAFF	TRBV07	TRBJ01-01	Donor 1_TCM	4.7e-05
SL%LNTE	CASSLDLNTEAFF	TRBV07-09	TRBJ01-01	Donor 1_TCM	4.7e-05
SL%LNTE	CASSLDLNTEAFF	TRBV07-09	TRBJ01-01	Donor 1_TEM	0.000407
SL%LNTE	CASSLDLNTEAFF	TRBV11-02	TRBJ01-01	Donor 3_TCM	7.2e-05
SL%LNTE	CASSLDLNTEAFF	TRBV05-01	TRBJ01-01	Donor 5_TEM	0.001062
SL%LNTE	CASSLRLNTEAFF	TRBV12-03/12-04	TRBJ01-01	Donor 1_TCM	4.7e-05
SL%LNTE	CASSLALNTEAFF	TRBV05-01	TRBJ01-01	Donor 3_TEM	0.000161
SL%LNTE	CASSLALNTEAFF	TRBV05-01	TRBJ01-01	Donor 4_TCM	6.7e-05
SL%LNTE	CASSLHLNTEAFF	TRBV07-02	TRBJ01-01	Donor 2_TCM	6.6e-05
SL%LNTE	CASSLELNTEAFF	TRBV07-09	TRBJ01-01	Donor 1_TCM	4.7e-05
SL%LNTE	CASSLELNTEAFF	TRBV05-01	TRBJ01-01	Donor 3_TCM	7.2e-05
SL%LNTE	CASSLWLNTEAFF	TRBV07-03	TRBJ01-01	Donor 1_TCM	9.4e-05
SL%LNTE	CASSLTLNTEAFF	TRBV19-01	TRBJ01-01	Donor 1_TCM	4.7e-05
SL%LNTE	CASSLTLNTEAFF	TRBV05-01	TRBJ01-01	Donor 1_TCM	4.7e-05
SL%LNTE	CASSLQLNTEAFF	TRBV07-06	TRBJ01-01	Donor 4_TCM	6.7e-05
SSSG%SYE	CASSSSGNSYEQYF	TRBV11-01	TRBJ02-07	Donor 2_TCM	6.6e-05
SSSG%SYE	CASSSSGGSYEQYF	TRBV28-01	TRBJ02-07	Donor 6_TCM	9.1e-05
SSSG%SYE	CASSSSGRSYEQYF	TRBV06-02/06-03	TRBJ02-07	Donor 6_TEM	0.000222
SSSG%SYE	CASSSSGVSYEQYF	TRBV19-01	TRBJ02-07	Donor 1_TEM	0.000407
SSSG%SYE	CASSSSGASYEQYF	TRBV07-06	TRBJ02-07	Donor 1_TCM	4.7e-05
SSSG%SYE	CASSSSGSSYEQYF	TRBV05-01	TRBJ02-07	Donor 2_TEM	0.00017
SSSG%SYE	CASSSSGSSYEQYF	TRBV27-01	TRBJ02-07	Donor 5_TCM	6.8e-05
SVRG%TE	CASSVRGSTEAFF	TRBV06	TRBJ01-01	Donor 6_TCM	9.1e-05
SVRG%TE	CAISVRGDTEAFF	TRBV10-03	TRBJ01-01	Donor 1_TCM	4.7e-05
SVRG%TE	CAWSVRGNTEAFF	TRBV30-01	TRBJ01-01	Donor 4_TCM	6.7e-05
SVRG%TE	CAWSVRGNTEAFF	TRBV30-01	TRBJ01-01	Donor 4_TEM	0.000126
SVRG%TE	CAWSVRGNTEAFF	TRBV30-01	TRBJ01-01	Donor 6_TCM	9.1e-05
SVRG%TE	CAWSVRGNTEAFF	TRBV30-01	TRBJ01-01	Donor 6_TEM	0.000222
QG%NTE	CASQGQNTEAFF	TRBV06	TRBJ01-01	Donor 3_TCM	7.2e-05
QG%NTE	CASQGLNTEAFF	TRBV06	TRBJ01-01	Donor 1_TCM	4.7e-05
QG%NTE	CATQGANTEAFF	TRBV24-01	TRBJ01-01	Donor 1_TEM	0.000407
QG%NTE	CTAQGVNTEAFF	TRBV29-01	TRBJ01-01	Donor 4_TCM	6.7e-05
S%SRGNYG	CASSASRGNYGYTF	TRBV09-01	TRBJ01-02	Donor 5_TCM	6.8e-05
S%SRGNYG	CASSGSRGNYGYTF	TRBV05-05	TRBJ01-02	Donor 2_TCM	6.6e-05
S%SRGNYG	CATSDSRGNYGYTF	TRBV24-01	TRBJ01-02	Donor 2_TEM	0.00017
S%QGFNTE	CASSFQGFNTEAFF	TRBV07-08	TRBJ01-01	Donor 5_TCM	6.8e-05
S%QGFNTE	CAASSQGFNTEAFF	TRBV28-01	TRBJ01-01	Donor 4_TCM	6.7e-05
S%QGFNTE	CASSSQGFNTEAFF	TRBV27-01	TRBJ01-01	Donor 2_TCM	6.6e-05
SRDRL%TGE	CAWSRDRLNTGELFF	TRBV30-01	TRBJ02-02	Donor 2_TCM	6.6e-05
SRDRL%TGE	CASSRDRLYTGELFF	TRBV05-01	TRBJ02-02	Donor 6_TCM	9.1e-05
%SWRSYNE	CASRSWRSYNEQFF	TRBV05-08	TRBJ02-01	Donor 4_TCM	0.0002
%SWRSYNE	CASRSWRSYNEQFF	TRBV05-08	TRBJ02-01	Donor 4_TEM	0.000126
%SWRSYNE	CSATSWRSYNEQFF	TRBV20	TRBJ02-01	Donor 2_TCM	6.6e-05
SLGR%KNI	CASSLGRGKNIQYF	TRBV07-02	TRBJ02-04	Donor 6_TCM	9.1e-05
SLGR%KNI	CASSLGRAKNIQYF	TRBV05-06	TRBJ02-04	Donor 5_TCM	6.8e-05
SF%GGGYE	CASSFRGGGYEQYF	TRBV11-03	TRBJ02-07	Donor 4_TCM	6.7e-05
SF%GGGYE	CASSFSGGGYEQYF	TRBV12	TRBJ02-07	Donor 6_TCM	0.000181
SF%GGGYE	CASSFSGGGYEQYF	TRBV12	TRBJ02-07	Donor 6_TEM	0.000665
SQETG%NSP	CASSQETGGNSPLHF	TRBV18-01	TRBJ01-06	Donor 1_TCM	9.4e-05
SQETG%NSP	CASSQETGRNSPLHF	TRBV04-02	TRBJ01-06	Donor 2_TCM	0.000133
SQETG%NSP	CASSQETGRNSPLHF	TRBV04-02	TRBJ01-06	Donor 2_TEM	0.001189
SQETG%NSP	CASSQETGANSPLHF	TRBV04-02	TRBJ01-06	Donor 2_TCM	6.6e-05
SKQ%GYE	CASSKQQGYEQYF	TRBV07-03	TRBJ02-07	Donor 1_TCM	4.7e-05
SKQ%GYE	CASSKQQGYEQYF	TRBV04-01	TRBJ02-07	Donor 6_TEM	0.000222
SKQ%GYE	CASSKQGGYEQFF	TRBV07-02	TRBJ02-01	Donor 6_TCM	9.1e-05
SKQ%GYE	CASSKQGGYEQFF	TRBV07-02	TRBJ02-01	Donor 6_TEM	0.000665
SKQ%GYE	CASSKQGGYEQFF	TRBV07-02	TRBJ02-01	Donor 6_TEM	0.000443
SLTG%K	CAWSLTGTKLFF	TRBV30-01	TRBJ01-04	Donor 3_TCM	0.000287
SLTG%K	CASSLTGLKLFF	TRBV05-01	TRBJ01-04	Donor 2_TCM	6.6e-05
SY%GEE	CASSYPGEEAFF	TRBV06-05	TRBJ01-01	Donor 4_TCM	6.7e-05
SY%GEE	CASSYTGEEQYF	TRBV12-03/12-04	TRBJ02-07	Donor 5_TCM	6.8e-05
TG%TNEK	GGPTGATNEKLFF	TRBV28-01	TRBJ01-04	Donor 6_TCM	9.1e-05
TG%TNEK	CASTGPTNEKLFF	TRBV25-01	TRBJ01-04	Donor 6_TCM	9.1e-05
TG%TNEK	CASTGTTNEKLFF	TRBV06	TRBJ01-04	Donor 3_TCM	7.2e-05
S%DLAYE	CASSRDLAYEQYF	TRBV06-05	TRBJ02-07	Donor 6_TCM	9.1e-05
S%DLAYE	CATSRDLAYEQYF	TRBV15-01	TRBJ02-07	Donor 5_TCM	0.000136
S%DLAYE	CASSEDLAYEQYF	TRBV02-01	TRBJ02-07	Donor 6_TCM	9.1e-05
S%DLAYE	CASSEDLAYEQYF	TRBV02-01	TRBJ02-07	Donor 6_TEM	0.000222
SQDG%TE	CASSQDGETEAFF	TRBV04-03	TRBJ01-01	Donor 5_TCM	6.8e-05
SQDG%TE	CASSQDGGTEAFF	TRBV04-03	TRBJ01-01	Donor 3_TCM	7.2e-05
SQDG%TE	CASSQDGNTEAFF	TRBV02-01	TRBJ01-01	Donor 5_TCM	6.8e-05
SQDG%TE	CASSQDGNTEAFF	TRBV02-01	TRBJ01-01	Donor 5_TEM	0.000354
SLGGG%GET	CASSLGGGVGETQYF	TRBV28-01	TRBJ02-05	Donor 6_TCM	9.1e-05
SLGGG%GET	CASSLGGGQGETQYF	TRBV05-04	TRBJ02-05	Donor 1_TCM	4.7e-05
SSTGV%EK	CASSSTGVGEKLFF	TRBV07-02	TRBJ01-04	Donor 6_TCM	9.1e-05
SSTGV%EK	CASSSTGVEEKLFF	TRBV06-02	TRBJ01-04	Donor 2_TCM	6.6e-05
SIGTG%EK	CASSIGTGPEKLFF	TRBV19-01	TRBJ01-04	Donor 1_TCM	9.4e-05
SIGTG%EK	CASSIGTGPEKLFF	TRBV19-01	TRBJ01-04	Donor 4_TCM	0.000267
SIGTG%EK	CASSIGTGPEKLFF	TRBV19-01	TRBJ01-04	Donor 4_TEM	0.000126
%RDLNYG	CAWKRDLNYGYTF	TRBV30-01	TRBJ01-02	Donor 5_TCM	0.000341
%RDLNYG	CASSRDLNYGYTF	TRBV05-05	TRBJ01-02	Donor 2_TCM	6.6e-05
SQGLA%PYE	CASSQGLAGPYEQYF	TRBV06-02/06-03	TRBJ02-07	Donor 5_TCM	0.000136
SQGLA%PYE	CASSQGLADPYEQYF	TRBV04-02	TRBJ02-07	Donor 3_TCM	7.2e-05
SQGLA%PYE	CASSQGLADPYEQYF	TRBV04-02	TRBJ02-07	Donor 3_TEM	0.000161
S%GQGVGYG	CASSAGQGVGYGYTF	TRBV06-05	TRBJ01-02	Donor 5_TCM	6.8e-05
S%GQGVGYG	CASSLGQGVGYGYTF	TRBV28-01	TRBJ01-02	Donor 1_TCM	4.7e-05
S%GQGVGYG	CASSLGQGVGYGYTF	TRBV28-01	TRBJ01-02	Donor 2_TCM	6.6e-05
SA%GGDSP	CASSATGGDSPLHF	TRBV10-02	TRBJ01-06	Donor 2_TCM	6.6e-05
SA%GGDSP	CASSATGGDSPLHF	TRBV18-01	TRBJ01-06	Donor 6_TCM	0.000453
SA%GGDSP	CASSATGGDSPLHF	TRBV18-01	TRBJ01-06	Donor 6_TEM	0.000443
SP%TEAYE	CASSPDTEAYEQYF	TRBV03-01/03-02	TRBJ02-07	Donor 1_TCM	9.4e-05
SP%TEAYE	CASSPDTEAYEQYF	TRBV03-01/03-02	TRBJ02-07	Donor 1_TEM	0.000407
SP%TEAYE	CASSPQTEAYEQYF	TRBV05-01	TRBJ02-07	Donor 6_TCM	9.1e-05
SSG%GDG	CASSSGTGDGYTF	TRBV09-01	TRBJ01-02	Donor 1_TCM	4.7e-05
SSG%GDG	CASSSGTGDGYTF	TRBV05-06	TRBJ01-02	Donor 6_TCM	9.1e-05
SSG%GDG	CASSSGTGDGYTF	TRBV05-06	TRBJ01-02	Donor 6_TEM	0.000222
S%TGVEEK	CASSPTGVEEKLFF	TRBV28-01	TRBJ01-04	Donor 6_TCM	9.1e-05
S%TGVEEK	CASSPTGVEEKLFF	TRBV28-01	TRBJ01-04	Donor 6_TEM	0.000222
S%TGVEEK	CASSSTGVEEKLFF	TRBV06-02	TRBJ01-04	Donor 2_TCM	6.6e-05
SLAG%GE	CASSLAGEGEQYF	TRBV05-01	TRBJ02-07	Donor 1_TCM	4.7e-05
SLAG%GE	CASSLAGAGELFF	TRBV12-03/12-04	TRBJ02-02	Donor 4_TCM	6.7e-05
SLAG%GE	CASSLAGTGELFF	TRBV28-01	TRBJ02-02	Donor 2_TCM	6.6e-05
SLAG%GE	CASSLAGKGEAFF	TRBV05-01	TRBJ01-01	Donor 2_TCM	6.6e-05
SLAG%GE	CASSLAGFGEQYF	TRBV11-03	TRBJ02-07	Donor 1_TCM	4.7e-05
SLAG%GE	CASSLAGPGELFF	TRBV05-01	TRBJ02-02	Donor 5_TCM	6.8e-05
SLAG%GE	CASSLAGGGEQYF	TRBV05-01	TRBJ02-07	Donor 4_TCM	6.7e-05
SLAG%GE	CASSLAGGGELFF	TRBV28-01	TRBJ02-02	Donor 3_TCM	7.2e-05
SLAG%GE	CASSLAGGGEQFF	TRBV11-02	TRBJ02-01	Donor 1_TCM	9.4e-05
SLAG%GE	CASSLAGLGEQFF	TRBV11-01	TRBJ02-01	Donor 5_TCM	0.000341
SLAG%GE	CASSLAGVGEAFF	TRBV05-01	TRBJ01-01	Donor 4_TEM	0.000126
SLAG%GE	CASSLAGVGEQYF	TRBV05-01	TRBJ02-07	Donor 4_TEM	0.000126
SLAG%GE	CASSLAGRGEAFF	TRBV07	TRBJ01-01	Donor 1_TCM	4.7e-05
SLNR%E	CASSLNRGELFF	TRBV06-05	TRBJ02-02	Donor 5_TCM	6.8e-05
SLNR%E	CASSLNRYEQYF	TRBV05-01	TRBJ02-07	Donor 4_TCM	6.7e-05
SLNR%E	CASSLNRDEQFF	TRBV11-03	TRBJ02-01	Donor 6_TEM	0.000222
SLNR%E	CASSLNREELYF	TRBV16-01	TRBJ02-07	Donor 1_TCM	4.7e-05
SP%QNTE	CASSPAQNTEAFF	TRBV18-01	TRBJ01-01	Donor 4_TCM	6.7e-05
SP%QNTE	CSASPGQNTEAFF	TRBV20-01	TRBJ01-01	Donor 6_TEM	0.000222
SP%QNTE	CASSPEQNTEAFF	TRBV18-01	TRBJ01-01	Donor 1_TCM	4.7e-05
SP%QNTE	CASSPSQNTEAFF	TRBV18-01	TRBJ01-01	Donor 4_TCM	6.7e-05
SLD%SGNT	CASSLDGSGNTIYF	TRBV05-01	TRBJ01-03	Donor 3_TCM	0.000144
SLD%SGNT	CASSLDASGNTIYF	TRBV07-02	TRBJ01-03	Donor 3_TCM	7.2e-05
SLD%SGNT	CASSLDLSGNTIYF	TRBV05-04	TRBJ01-03	Donor 3_TEM	0.000161
SLD%SGNT	CASSLDISGNTIYF	TRBV05-06	TRBJ01-03	Donor 1_TCM	4.7e-05
SLD%SGNT	CASSLDPSGNTQYF	TRBV07-09	TRBJ02-03	Donor 2_TCM	6.6e-05
SSGH%	CSASSGHEAFF	TRBV20-01	TRBJ01-01	Donor 3_TCM	7.2e-05
SSGH%	CSASSGHEAFF	TRBV20-01	TRBJ01-01	Donor 5_TCM	6.8e-05
SSGH%	CSVSSGHEQYF	TRBV20-01	TRBJ02-07	Donor 5_TEM	0.000708
SL%GP	CASSLGGPQHF	TRBV12-03/12-04	TRBJ01-05	Donor 3_TEM	0.000161
SL%GP	CASSLVGPQHF	TRBV12-03/12-04	TRBJ01-05	Donor 4_TCM	6.7e-05
SL%GP	CASSLVGPSFF	TRBV07-02	TRBJ02-01	Donor 5_TCM	6.8e-05
SLEGG%TE	CASSLEGGRTEAFF	TRBV05-01	TRBJ01-01	Donor 2_TCM	6.6e-05
SLEGG%TE	CASSLEGGDTEAFF	TRBV07-09	TRBJ01-01	Donor 2_TEM	0.00017
SLEGG%TE	CASSLEGGSTEAFF	TRBV05-04	TRBJ01-01	Donor 6_TCM	9.1e-05
S%RGYNSP	CASSFRGYNSPLHF	TRBV12	TRBJ01-06	Donor 1_TEM	0.000407
S%RGYNSP	CAWSVRGYNSPLHF	TRBV30-01	TRBJ01-06	Donor 6_TCM	9.1e-05
S%RGYNSP	CSASDRGYNSPLHF	TRBV20	TRBJ01-06	Donor 6_TCM	9.1e-05
S%RGYNSP	CASSPRGYNSPLHF	TRBV18-01	TRBJ01-06	Donor 5_TCM	6.8e-05
SPRQGA%E	CASSPRQGAYEQYF	TRBV07-02	TRBJ02-07	Donor 6_TCM	9.1e-05
SPRQGA%E	CASSPRQGAFEQYF	TRBV18-01	TRBJ02-07	Donor 4_TCM	6.7e-05
SPRQGA%E	CASSPRQGAGELFF	TRBV07-02	TRBJ02-02	Donor 5_TEM	0.000354
S%DGYE	CSASRDGYEQYF	TRBV20-01	TRBJ02-07	Donor 5_TCM	6.8e-05
S%DGYE	CASSQDGYEQYF	TRBV04-01	TRBJ02-07	Donor 4_TCM	6.7e-05
S%DGYE	CASSGDGYEQYF	TRBV05-01	TRBJ02-07	Donor 5_TCM	6.8e-05
S%DGYE	CASSLDGYEQYF	TRBV05-08	TRBJ02-07	Donor 6_TEM	0.000222
SLGE%NQP	CASSLGEPNQPQHF	TRBV12	TRBJ01-05	Donor 3_TCM	7.2e-05
SLGE%NQP	CASSLGEHNQPQHF	TRBV07-07	TRBJ01-05	Donor 5_TCM	0.000136
SLGGED%	CASSLGGEDTQYF	TRBV18-01	TRBJ02-03	Donor 5_TCM	6.8e-05
SLGGED%	CATSLGGEDTQYF	TRBV15-01	TRBJ02-03	Donor 2_TCM	6.6e-05
SLGGED%	CATSLGGEDTQYF	TRBV15-01	TRBJ02-03	Donor 2_TEM	0.00017
S%RGGQP	CAWSVRGGQPQHF	TRBV30-01	TRBJ01-05	Donor 3_TCM	0.000144
S%RGGQP	CAWSVRGGQPQHF	TRBV30-01	TRBJ01-05	Donor 6_TEM	0.001772
S%RGGQP	CAWSFRGGQPQHF	TRBV30-01	TRBJ01-05	Donor 6_TEM	0.000222
S%RGGQP	CASSYRGGQPQHF	TRBV28-01	TRBJ01-05	Donor 2_TCM	6.6e-05
S%RGGQP	CASSYRGGQPQHF	TRBV28-01	TRBJ01-05	Donor 5_TCM	6.8e-05
SRT%NTGE	CASSRTGNTGELFF	TRBV07-08	TRBJ02-02	Donor 6_TCM	0.000272
SRT%NTGE	CASSRTGNTGELFF	TRBV18-01	TRBJ02-02	Donor 6_TCM	9.1e-05
SRT%NTGE	CASSRTGNTGELFF	TRBV07-08	TRBJ02-02	Donor 6_TEM	0.003101
SRT%NTGE	CAWSRTANTGELFF	TRBV30-01	TRBJ02-02	Donor 1_TCM	4.7e-05
SRT%NTGE	CASSRTVNTGELFF	TRBV12	TRBJ02-02	Donor 1_TCM	4.7e-05
SRT%NTGE	CSASRTLNTGELFF	TRBV20	TRBJ02-02	Donor 5_TCM	6.8e-05
SL%QGNYG	CASSLQQGNYGYTF	TRBV07-02	TRBJ01-02	Donor 3_TCM	0.000215
SL%QGNYG	CASSLIQGNYGYTF	TRBV05-01	TRBJ01-02	Donor 3_TCM	7.2e-05
SL%QGNYG	CASSLAQGNYGYTF	TRBV05-01	TRBJ01-02	Donor 2_TCM	6.6e-05
SL%QGNYG	CASSLAQGNYGYTF	TRBV12	TRBJ01-02	Donor 4_TEM	0.000126
SL%QGNYG	CASSLGQGNYGYTF	TRBV12	TRBJ01-02	Donor 2_TCM	6.6e-05
SL%GGTYE	CASSLAGGTYEQYF	TRBV07-09	TRBJ02-07	Donor 3_TEM	0.000161
SL%GGTYE	CASSLAGGTYEQYF	TRBV05-01	TRBJ02-07	Donor 6_TCM	9.1e-05
SL%GGTYE	CASSLLGGTYEQYF	TRBV27-01	TRBJ02-07	Donor 1_TCM	4.7e-05
S%GGGNQP	CASSPGGGNQPQHF	TRBV18-01	TRBJ01-05	Donor 3_TCM	7.2e-05
S%GGGNQP	CSASSGGGNQPQHF	TRBV20	TRBJ01-05	Donor 5_TCM	6.8e-05
S%GGGNQP	CASSQGGGNQPQHF	TRBV03-01/03-02	TRBJ01-05	Donor 2_TCM	6.6e-05
S%GGGNQP	CASSIGGGNQPQHF	TRBV19-01	TRBJ01-05	Donor 2_TCM	6.6e-05
S%GGGNQP	CASSWGGGNQPQHF	TRBV06-02/06-03	TRBJ01-05	Donor 6_TCM	0.000181
S%GGGNQP	CASSLGGGNQPQHF	TRBV07-09	TRBJ01-05	Donor 1_TCM	4.7e-05
S%GGGNQP	CASSLGGGNQPQHF	TRBV12	TRBJ01-05	Donor 3_TCM	7.2e-05
S%GGGNQP	CASSLGGGNQPQHF	TRBV12	TRBJ01-05	Donor 3_TEM	0.000161
S%GGGNQP	CASSRGGGNQPQHF	TRBV07-02	TRBJ01-05	Donor 5_TCM	6.8e-05
S%GGGNQP	CASSGGGGNQPQHF	TRBV28-01	TRBJ01-05	Donor 3_TCM	7.2e-05
S%GGGNQP	CSASRGGGNQPQHF	TRBV20-01	TRBJ01-05	Donor 3_TCM	0.000431
S%GGGNQP	CSASRGGGNQPQHF	TRBV20-01	TRBJ01-05	Donor 3_TEM	0.000161
S%DRSSYE	CASSRDRSSYEQYF	TRBV19-01	TRBJ02-07	Donor 1_TCM	4.7e-05
S%DRSSYE	CASSRDRSSYEQYF	TRBV07-02	TRBJ02-07	Donor 2_TEM	0.00017
S%DRSSYE	CASSWDRSSYEQYF	TRBV11-02	TRBJ02-07	Donor 2_TCM	6.6e-05
%PGGYE	CASSPGGYEQYF	TRBV11-02	TRBJ02-07	Donor 3_TCM	7.2e-05
%PGGYE	CASSPGGYEQYF	TRBV18-01	TRBJ02-07	Donor 4_TCM	6.7e-05
%PGGYE	CAWSPGGYEQYF	TRBV30-01	TRBJ02-07	Donor 2_TCM	6.6e-05
%PGGYE	CSASPGGYEQYF	TRBV20	TRBJ02-07	Donor 3_TCM	7.2e-05
%PGGYE	CSASPGGYEQYF	TRBV20	TRBJ02-07	Donor 3_TEM	0.000482
%LGDSP	CASSLGDSPLHF	TRBV07	TRBJ01-06	Donor 2_TCM	6.6e-05
%LGDSP	CASSLGDSPLHF	TRBV05-06	TRBJ01-06	Donor 5_TCM	0.000273
%LGDSP	CASSLGDSPLHF	TRBV06-02	TRBJ01-06	Donor 5_TEM	0.000354
%LGDSP	CASSLGDSPLHF	TRBV06-05	TRBJ01-06	Donor 6_TCM	9.1e-05
R%RSTGE	CSARARSTGEQFF	TRBV20	TRBJ02-01	Donor 2_TCM	6.6e-05
R%RSTGE	CASRERSTGELFF	TRBV06-05	TRBJ02-02	Donor 6_TCM	0.000181
SQA%STDT	CASSQASSTDTQYF	TRBV04-02	TRBJ02-03	Donor 6_TCM	9.1e-05
SQA%STDT	CASSQAGSTDTQYF	TRBV19-01	TRBJ02-03	Donor 4_TCM	0.000134
SLG%EDT	CATSLGGEDTQYF	TRBV15-01	TRBJ02-03	Donor 2_TCM	6.6e-05
SLG%EDT	CATSLGGEDTQYF	TRBV15-01	TRBJ02-03	Donor 2_TEM	0.00017
SLG%EDT	CASSLGSEDTQYF	TRBV05-01	TRBJ02-03	Donor 2_TCM	6.6e-05
SLG%EDT	CASSLGGEDTQYF	TRBV18-01	TRBJ02-03	Donor 5_TCM	6.8e-05
S%TGGDSP	CASSQTGGDSPLHF	TRBV25-01	TRBJ01-06	Donor 2_TCM	6.6e-05
S%TGGDSP	CASSLTGGDSPLHF	TRBV19-01	TRBJ01-06	Donor 3_TCM	7.2e-05
S%TGGDSP	CASSATGGDSPLHF	TRBV10-02	TRBJ01-06	Donor 2_TCM	6.6e-05
S%TGGDSP	CASSATGGDSPLHF	TRBV18-01	TRBJ01-06	Donor 6_TCM	0.000453
S%TGGDSP	CASSATGGDSPLHF	TRBV18-01	TRBJ01-06	Donor 6_TEM	0.000443
S%SGET	CASSYSGETQYF	TRBV05-01	TRBJ02-05	Donor 1_TCM	0.000141
S%SGET	CSASPSGETQYF	TRBV20	TRBJ02-05	Donor 5_TEM	0.000354
S%SGET	CASSFSGETQYF	TRBV27-01	TRBJ02-05	Donor 1_TCM	4.7e-05
S%SGET	CASSFSGETQYF	TRBV05-01	TRBJ02-05	Donor 2_TCM	6.6e-05
S%SGET	CASSGSGETQYF	TRBV07-08	TRBJ02-05	Donor 5_TCM	6.8e-05
SS%GRTE	CASSSTGRTEAFF	TRBV03-01/03-02	TRBJ01-01	Donor 1_TCM	4.7e-05
SS%GRTE	CASSSQGRTEAFF	TRBV06-05	TRBJ01-01	Donor 2_TCM	6.6e-05
SS%GRTE	CASSSQGRTEAFF	TRBV27-01	TRBJ01-01	Donor 6_TEM	0.000222
SS%GRTE	CASSSLGRTEAFF	TRBV11-02	TRBJ01-01	Donor 5_TCM	6.8e-05
SLGG%NYG	CASSLGGVNYGYTF	TRBV12	TRBJ01-02	Donor 1_TCM	4.7e-05
SLGG%NYG	CASSLGGVNYGYTF	TRBV28-01	TRBJ01-02	Donor 3_TEM	0.000161
SLGG%NYG	CASSLGGANYGYTF	TRBV28-01	TRBJ01-02	Donor 1_TCM	4.7e-05
SLGG%NYG	CASSLGGSNYGYTF	TRBV02-01	TRBJ01-02	Donor 3_TCM	7.2e-05
SLGG%NYG	CASSLGGGNYGYTF	TRBV06-05	TRBJ01-02	Donor 4_TCM	6.7e-05
NRG%QP	CSANRGNQPQHF	TRBV20	TRBJ01-05	Donor 5_TCM	0.000136
NRG%QP	CASNRGNQPQHF	TRBV02-01	TRBJ01-05	Donor 3_TCM	7.2e-05
NRG%QP	CASNRGNQPQHF	TRBV02-01	TRBJ01-05	Donor 3_TEM	0.000161
%LGNQP	CATSLGNQPQHF	TRBV24-01	TRBJ01-05	Donor 6_TCM	9.1e-05
%LGNQP	CASSLGNQPQHF	TRBV28-01	TRBJ01-05	Donor 4_TCM	6.7e-05
%LGNQP	CASSLGNQPQHF	TRBV07-02	TRBJ01-05	Donor 6_TCM	9.1e-05
%LGNQP	CASNLGNQPQHF	TRBV02-01	TRBJ01-05	Donor 4_TCM	6.7e-05
%LGNQP	CASRLGNQPQHF	TRBV27-01	TRBJ01-05	Donor 2_TEM	0.00017
SPGLA%SSYE	CASSPGLAESSYEQYF	TRBV06-06	TRBJ02-07	Donor 6_TCM	9.1e-05
SPGLA%SSYE	CASSPGLAGSSYEQYF	TRBV05-06	TRBJ02-07	Donor 5_TCM	6.8e-05
SPTSSG%T	CAWSPTSSGNTIYF	TRBV30-01	TRBJ01-03	Donor 4_TCM	0.000134
SPTSSG%T	CASSPTSSGDTQYF	TRBV12	TRBJ02-03	Donor 2_TCM	6.6e-05
S%TGDNSP	CASSGTGDNSPLHF	TRBV03-01/03-02	TRBJ01-06	Donor 4_TCM	0.000267
S%TGDNSP	CAWSLTGDNSPLHF	TRBV30-01	TRBJ01-06	Donor 6_TCM	9.1e-05
S%TGDNSP	CAWSLTGDNSPLHF	TRBV30-01	TRBJ01-06	Donor 6_TEM	0.000222
S%STNEK	CASSPSTNEKLFF	TRBV18-01	TRBJ01-04	Donor 1_TCM	4.7e-05
S%STNEK	CASSPSTNEKLFF	TRBV18-01	TRBJ01-04	Donor 1_TEM	0.000814
S%STNEK	CASSSSTNEKLFF	TRBV18-01	TRBJ01-04	Donor 1_TCM	4.7e-05
S%STNEK	CASSLSTNEKLFF	TRBV12-03/12-04	TRBJ01-04	Donor 4_TEM	0.000126
RL%GSNQP	CASRLGGSNQPQHF	TRBV28-01	TRBJ01-05	Donor 4_TEM	0.000126
RL%GSNQP	CSARLQGSNQPQHF	TRBV20	TRBJ01-05	Donor 6_TCM	0.000181
RL%GSNQP	CSARLQGSNQPQHF	TRBV20	TRBJ01-05	Donor 6_TEM	0.001108
R%GQSLNTE	CSAREGQSLNTEAFF	TRBV20	TRBJ01-01	Donor 4_TEM	0.000126
R%GQSLNTE	CATRPGQSLNTEAFF	TRBV24-01	TRBJ01-01	Donor 5_TEM	0.004958
SL%PLGE	CASSLHPLGELFF	TRBV11-02	TRBJ02-02	Donor 6_TEM	0.000222
SL%PLGE	CASSLEPLGEQYF	TRBV07-03	TRBJ02-07	Donor 4_TEM	0.000126
S%RGPDT	CASSLRGPDTQYF	TRBV27-01	TRBJ02-03	Donor 4_TCM	6.7e-05
S%RGPDT	CASSYRGPDTQYF	TRBV06-05	TRBJ02-03	Donor 4_TEM	0.000126
S%RGPDT	CASSPRGPDTQYF	TRBV07-09	TRBJ02-03	Donor 5_TEM	0.000354
