# Supplementary material for: Identification of apolipoprotein B–reactive CDR3 motifs allows tracking of atherosclerosis-related memory CD4+T cells in multiple donors
Source: Front Immunol. 2024 Mar 20;15:1302031. doi: 10.3389/fimmu.2024.1302031 (PMC10988780; doi:10.3389/fimmu.2024.1302031)
Supplement: Supplementary Dataset 1 — AIM+ and AIM− clones with frequency >1.39E-03 and top APOB+ CDR3 clones after enrichment-based filtering. Donor-specific data on separate tabs. [file DataSheet_1.zip › Data Sheet 1/Supplementary Dataset S1.xlsx]

## Sheet: Donor 1_before enrichment
CDR3 clones in the AIM+ subset that were selected based on a frequency threhold >1.39E-03						CDR3 clones in the AIM- subset with a frequency threhold >1.39E-03
Serial No.	sample name	Frequency in AIM+ subset	Copy number in AIM+ subset	CDR3 amino acid sequence		Serial No.	sample name	Frequency in AIM- subset	Copy number in AIM- subset	CDR3 amino acid sequence
1	Donor1_APOB_AIMpos_TCRB	0.0239204	519	CASSTTGLAAYNEQFF		1	Donor1_APOB_AIMneg_TCRB	0.0027224	136	CASSLTRIPEQYF
2	Donor1_APOB_AIMpos_TCRB	0.0223994	486	CASSFVDSPESYEQYF		2	Donor1_APOB_AIMneg_TCRB	0.00150132	75	CASRTASGGVIGNQPQHF
3	Donor1_APOB_AIMpos_TCRB	0.021155	459	CASSLTRIPEQYF		3	Donor1_APOB_AIMneg_TCRB	0.00140123	70	CSANLQAPSLNEQFF
4	Donor1_APOB_AIMpos_TCRB	0.0194497	422	CSARVTGGGAHTGELFF
5	Donor1_APOB_AIMpos_TCRB	0.0188966	410	CASSLALGTGDTEAFF
6	Donor1_APOB_AIMpos_TCRB	0.0182514	396	CASSLAGTGTNEQFF
7	Donor1_APOB_AIMpos_TCRB	0.0169148	367	CASRGQRDTGELFF
8	Donor1_APOB_AIMpos_TCRB	0.0168687	366	CASSIRPNDEQFF
9	Donor1_APOB_AIMpos_TCRB	0.0160391	348	CASSYSSGGGNEQFF
10	Donor1_APOB_AIMpos_TCRB	0.011845	257	CASRTIGQGSFNYGYTF
11	Donor1_APOB_AIMpos_TCRB	0.0109232	237	CASSLFQAGGDLGVGQPQHF
12	Donor1_APOB_AIMpos_TCRB	0.0104623	227	CASSLPGGAQHF
13	Donor1_APOB_AIMpos_TCRB	0.0104623	227	CASSQIQGLKGYTF
14	Donor1_APOB_AIMpos_TCRB	0.0090796	197	CSASHDPGRPNSGNTIYF
15	Donor1_APOB_AIMpos_TCRB	0.00903351	196	CASSQAEGGQYEQYF
16	Donor1_APOB_AIMpos_TCRB	0.00875697	190	CASSLVVRGEQYF
17	Donor1_APOB_AIMpos_TCRB	0.00852652	185	CASRAYLGNQPQHF
18	Donor1_APOB_AIMpos_TCRB	0.00848044	184	CASSYSGRAGANVLTF
19	Donor1_APOB_AIMpos_TCRB	0.00848044	184	CASSPGQGEAKNIQYF
20	Donor1_APOB_AIMpos_TCRB	0.00815781	177	CSSWTGAVTNRGYTF
21	Donor1_APOB_AIMpos_TCRB	0.00815781	177	CASSMGFQPQHF
22	Donor1_APOB_AIMpos_TCRB	0.00792736	172	CASSQDPGDFNYGYTF
23	Donor1_APOB_AIMpos_TCRB	0.00792736	172	CASSYLGTGVVGNTIYF
24	Donor1_APOB_AIMpos_TCRB	0.00783518	170	CASSQWPTGEQFF
25	Donor1_APOB_AIMpos_TCRB	0.00774301	168	CASSSLGKNTEAFF
26	Donor1_APOB_AIMpos_TCRB	0.00755865	164	CASSESGVEQYF
27	Donor1_APOB_AIMpos_TCRB	0.00742038	161	CASRFSTGVEKLFF
28	Donor1_APOB_AIMpos_TCRB	0.00705167	153	CASERPGGPHPGEQYF
29	Donor1_APOB_AIMpos_TCRB	0.00705167	153	CASSPVPGQGAYNTEAFF
30	Donor1_APOB_AIMpos_TCRB	0.0064525	140	CASSIAPTGDQPQHF
31	Donor1_APOB_AIMpos_TCRB	0.00640642	139	CASSDSAGGTNEQFF
32	Donor1_APOB_AIMpos_TCRB	0.00636033	138	CASSLGGRGTDPLHF
33	Donor1_APOB_AIMpos_TCRB	0.00612988	133	CASSQDPGQISGANVLTF
34	Donor1_APOB_AIMpos_TCRB	0.00612988	133	CASSQGTGDEQYF
35	Donor1_APOB_AIMpos_TCRB	0.00599161	130	CASSREGGAYEQYF
36	Donor1_APOB_AIMpos_TCRB	0.00580725	126	CASRDPGQGVDTQYF
37	Donor1_APOB_AIMpos_TCRB	0.00548463	119	CASSLNREHSGNTIYF
38	Donor1_APOB_AIMpos_TCRB	0.00548463	119	CASSQFTYNSPLHF
39	Donor1_APOB_AIMpos_TCRB	0.00543854	118	CSAPSGPRDQPQHF
40	Donor1_APOB_AIMpos_TCRB	0.00539245	117	CASSLTTYEEQYF
41	Donor1_APOB_AIMpos_TCRB	0.00534636	116	CASSQVVSYEQYF
42	Donor1_APOB_AIMpos_TCRB	0.00530027	115	CASSDGTGDTQYF
43	Donor1_APOB_AIMpos_TCRB	0.005162	112	CSAFLTGGEQYF
44	Donor1_APOB_AIMpos_TCRB	0.00511591	111	CASSQSKGDLSGELFF
45	Donor1_APOB_AIMpos_TCRB	0.00488547	106	CASSLESTSNTEAFF
46	Donor1_APOB_AIMpos_TCRB	0.00437849	95	CASNRDRANEQYF
47	Donor1_APOB_AIMpos_TCRB	0.00419413	91	CSARDPGTGAYEQYF
48	Donor1_APOB_AIMpos_TCRB	0.00419413	91	CASSGLWSSYEQYF
49	Donor1_APOB_AIMpos_TCRB	0.00405586	88	CSAAGTLNNSPLHF
50	Donor1_APOB_AIMpos_TCRB	0.00391759	85	CASSPQGDGTGNTIYF
51	Donor1_APOB_AIMpos_TCRB	0.00391759	85	CASSPVRQGSGYTF
52	Donor1_APOB_AIMpos_TCRB	0.00391759	85	CASSTGEPGNTIYF
53	Donor1_APOB_AIMpos_TCRB	0.0038715	84	CASSFTGGGYEQYF
54	Donor1_APOB_AIMpos_TCRB	0.00377932	82	CSASTGQLSYEQYF
55	Donor1_APOB_AIMpos_TCRB	0.00373324	81	CASSYQGEEAFF
56	Donor1_APOB_AIMpos_TCRB	0.00368715	80	CASSLAVAGTDTQYF
57	Donor1_APOB_AIMpos_TCRB	0.00364106	79	CASSGGSGDEQFF
58	Donor1_APOB_AIMpos_TCRB	0.00359497	78	CSARATGGLGVSSGYTGELFF
59	Donor1_APOB_AIMpos_TCRB	0.00354888	77	CASSRFTGANVLTF
60	Donor1_APOB_AIMpos_TCRB	0.00350279	76	CASRTASGGVIGNQPQHF
61	Donor1_APOB_AIMpos_TCRB	0.0034567	75	CASSSDRSYGYTF
62	Donor1_APOB_AIMpos_TCRB	0.0034567	75	CASSLGLGELFF
63	Donor1_APOB_AIMpos_TCRB	0.00341061	74	CASSPQTSNTGELFF
64	Donor1_APOB_AIMpos_TCRB	0.00336452	73	CASSPIGPGGEQFF
65	Donor1_APOB_AIMpos_TCRB	0.00331843	72	CSAFAREIGEQFF
66	Donor1_APOB_AIMpos_TCRB	0.00331843	72	CASSVAGASPLHF
67	Donor1_APOB_AIMpos_TCRB	0.00331843	72	CASTLLNRTGAYEQYF
68	Donor1_APOB_AIMpos_TCRB	0.00331843	72	CASSSGGVMGGEKLFF
69	Donor1_APOB_AIMpos_TCRB	0.00327234	71	CASSSYKGASGNTIYF
70	Donor1_APOB_AIMpos_TCRB	0.00322625	70	CASSSTRDVHNEQFF
71	Donor1_APOB_AIMpos_TCRB	0.00322625	70	CASSSQGRQPQHF
72	Donor1_APOB_AIMpos_TCRB	0.00322625	70	CAWSVLEGARSPLHF
73	Donor1_APOB_AIMpos_TCRB	0.00318016	69	CSARGDRGIEETQYF
74	Donor1_APOB_AIMpos_TCRB	0.00308798	67	CASQGTNTEAFF
75	Donor1_APOB_AIMpos_TCRB	0.00308798	67	CASSLSAGGLNTEAFF
76	Donor1_APOB_AIMpos_TCRB	0.00299581	65	CSARDPSRGGGTDTQYF
77	Donor1_APOB_AIMpos_TCRB	0.00285754	62	CASESTSGRIWQFF
78	Donor1_APOB_AIMpos_TCRB	0.00285754	62	CASSRLGPNTEAFF
79	Donor1_APOB_AIMpos_TCRB	0.00285754	62	CASSLNGVSGETQYF
80	Donor1_APOB_AIMpos_TCRB	0.00281145	61	CASSLGVEYEQYF
81	Donor1_APOB_AIMpos_TCRB	0.00281145	61	CASSLLDGTYEQYF
82	Donor1_APOB_AIMpos_TCRB	0.00281145	61	CASRMEGSGNTIYF
83	Donor1_APOB_AIMpos_TCRB	0.00281145	61	CASSPRGGQPQHF
84	Donor1_APOB_AIMpos_TCRB	0.00276536	60	CASIFKAEAFF
85	Donor1_APOB_AIMpos_TCRB	0.00262709	57	CASSSWGGLYTDTQYF
86	Donor1_APOB_AIMpos_TCRB	0.00253491	55	CASSEGGLAGYEQYF
87	Donor1_APOB_AIMpos_TCRB	0.00253491	55	CSATADYNSPLHF
88	Donor1_APOB_AIMpos_TCRB	0.00253491	55	CSVEAENTGELFF
89	Donor1_APOB_AIMpos_TCRB	0.00248882	54	CASSLEENTEAFF
90	Donor1_APOB_AIMpos_TCRB	0.00244273	53	CASSQDANYGYTF
91	Donor1_APOB_AIMpos_TCRB	0.00235056	51	CASSTRDPTEAFF
92	Donor1_APOB_AIMpos_TCRB	0.00230447	50	CSATSPRGYNEKLFF
93	Donor1_APOB_AIMpos_TCRB	0.00230447	50	CASSQELWVLNTEAFF
94	Donor1_APOB_AIMpos_TCRB	0.00230447	50	CASSLNSLTDTQYF
95	Donor1_APOB_AIMpos_TCRB	0.00225838	49	CASSSPGKDVAFF
96	Donor1_APOB_AIMpos_TCRB	0.00225838	49	CASSQVVVAEAHEQFF
97	Donor1_APOB_AIMpos_TCRB	0.0021662	47	CASSQDRRASLSPSYGYTF
98	Donor1_APOB_AIMpos_TCRB	0.0021662	47	CASSPPGQGFANEKLFF
99	Donor1_APOB_AIMpos_TCRB	0.0021662	47	CASSESPRPAGYGYTF
100	Donor1_APOB_AIMpos_TCRB	0.0021662	47	CASSDAGRYYEKLFF
101	Donor1_APOB_AIMpos_TCRB	0.0021662	47	CASRAPGTEHYEQYF
102	Donor1_APOB_AIMpos_TCRB	0.00212011	46	CASSPDRGPGYTF
103	Donor1_APOB_AIMpos_TCRB	0.00212011	46	CASSGGAGDEQFF
104	Donor1_APOB_AIMpos_TCRB	0.00212011	46	CASSSSNSGNTIYF
105	Donor1_APOB_AIMpos_TCRB	0.00207402	45	CASSISTGSSYNEQFF
106	Donor1_APOB_AIMpos_TCRB	0.00207402	45	CSVALDADTQYF
107	Donor1_APOB_AIMpos_TCRB	0.00207402	45	CASSSPARGGMDGYTF
108	Donor1_APOB_AIMpos_TCRB	0.00207402	45	CASSVDRSSYEQYF
109	Donor1_APOB_AIMpos_TCRB	0.00202793	44	CASSQGTGYPYEQYF
110	Donor1_APOB_AIMpos_TCRB	0.00198184	43	CASTNSGTGEQFF
111	Donor1_APOB_AIMpos_TCRB	0.00198184	43	CASSLGGTEYF
112	Donor1_APOB_AIMpos_TCRB	0.00198184	43	CASSPLGTPSYEQYF
113	Donor1_APOB_AIMpos_TCRB	0.00193575	42	CSAARGGDTEAFF
114	Donor1_APOB_AIMpos_TCRB	0.00193575	42	CASSFLGGPQHF
115	Donor1_APOB_AIMpos_TCRB	0.00193575	42	CSARATVQETQYF
116	Donor1_APOB_AIMpos_TCRB	0.00193575	42	CSVTTGYGGYTF
117	Donor1_APOB_AIMpos_TCRB	0.00188966	41	CASSPNPQETQYF
118	Donor1_APOB_AIMpos_TCRB	0.00188966	41	CASSTPNQETQYF
119	Donor1_APOB_AIMpos_TCRB	0.00184357	40	CASSQNWSYEQYF
120	Donor1_APOB_AIMpos_TCRB	0.00184357	40	CASSLQGGYGELFF
121	Donor1_APOB_AIMpos_TCRB	0.00179748	39	CASSQDGYTEAFF
122	Donor1_APOB_AIMpos_TCRB	0.00179748	39	CASSLDHSGNTIYF
123	Donor1_APOB_AIMpos_TCRB	0.00179748	39	CASSPRGGNGYTF
124	Donor1_APOB_AIMpos_TCRB	0.00175139	38	CASSAGSPENIQYF
125	Donor1_APOB_AIMpos_TCRB	0.00175139	38	CASIGREGQPSYGYTF
126	Donor1_APOB_AIMpos_TCRB	0.00175139	38	CASKPVVMGRDEQFF
127	Donor1_APOB_AIMpos_TCRB	0.00175139	38	CSASRSQGQYQETQYF
128	Donor1_APOB_AIMpos_TCRB	0.0017053	37	CASSLAAVGGSNF
129	Donor1_APOB_AIMpos_TCRB	0.0017053	37	CASQDDPTNEKLFF
130	Donor1_APOB_AIMpos_TCRB	0.00165922	36	CASSTSPGGGTEAFF
131	Donor1_APOB_AIMpos_TCRB	0.00165922	36	CASSLRETAEAFF
132	Donor1_APOB_AIMpos_TCRB	0.00165922	36	CASSLSWTGNYGYTF
133	Donor1_APOB_AIMpos_TCRB	0.00161313	35	CASSPRGQGIEETQYF
134	Donor1_APOB_AIMpos_TCRB	0.00161313	35	CATSPQMNYGYTF
135	Donor1_APOB_AIMpos_TCRB	0.00161313	35	CASSLNHNEQFF
136	Donor1_APOB_AIMpos_TCRB	0.00156704	34	CASSQGAEYEQYF
137	Donor1_APOB_AIMpos_TCRB	0.00152095	33	CSARGVGTGVHEQYF
138	Donor1_APOB_AIMpos_TCRB	0.00152095	33	CASSGGFPGLAGGETQYF
139	Donor1_APOB_AIMpos_TCRB	0.00152095	33	CASTEDKRNYGYTF
140	Donor1_APOB_AIMpos_TCRB	0.00152095	33	CSARRSWGDEQYF
141	Donor1_APOB_AIMpos_TCRB	0.00152095	33	CSARALLGGGNEQFF
142	Donor1_APOB_AIMpos_TCRB	0.00147486	32	CASSVDSFSYEQYF
143	Donor1_APOB_AIMpos_TCRB	0.00147486	32	CSAPGQGRPEAFF
144	Donor1_APOB_AIMpos_TCRB	0.00142877	31	CASSLTGEKLFF
145	Donor1_APOB_AIMpos_TCRB	0.00142877	31	CASRRWSNYGYTF

## Sheet: Donor 2_before enrichment
CDR3 clones in the AIM+ subset that were selected based on a frequency threhold >1.39E-03
Serial No.	sample name	Frequency in AIM+ subset	Copy number in AIM+ subset	CDR3 amino acid sequence
1	Donor2_APOB_AIMpos_TCRB	0.0428164	796	CASSSLTPEAYGYTF
2	Donor2_APOB_AIMpos_TCRB	0.0295304	549	CSAMSPSGTGELFF
3	Donor2_APOB_AIMpos_TCRB	0.0221075	411	CASSDDLAANVLTF
4	Donor2_APOB_AIMpos_TCRB	0.0201711	375	CASSPRAGGAVREQYF
5	Donor2_APOB_AIMpos_TCRB	0.0198483	369	CAWSVGGPGANSPLHF
6	Donor2_APOB_AIMpos_TCRB	0.019418	361	CASSKVNEKLFF
7	Donor2_APOB_AIMpos_TCRB	0.0193104	359	CASSLGGRSNQPQHF
8	Donor2_APOB_AIMpos_TCRB	0.0181808	338	CSAREPHDTSTDTQYF
9	Donor2_APOB_AIMpos_TCRB	0.0175354	326	CSASRTYDNQPQHF
10	Donor2_APOB_AIMpos_TCRB	0.0144156	268	CASSWDRTKFGNQPQHF
11	Donor2_APOB_AIMpos_TCRB	0.0139853	260	CASSSTSEGETQYF
12	Donor2_APOB_AIMpos_TCRB	0.0136625	254	CASSQETTDVYGYTF
13	Donor2_APOB_AIMpos_TCRB	0.0131784	245	CASSQETGRNSPLHF
14	Donor2_APOB_AIMpos_TCRB	0.0111882	208	CSATDNHYGYTF
15	Donor2_APOB_AIMpos_TCRB	0.0100586	187	CASSYADMVINTEAFF
16	Donor2_APOB_AIMpos_TCRB	0.00925179	172	CATPTGLQETQYF
17	Donor2_APOB_AIMpos_TCRB	0.00914421	170	CASSHGGQGSYEQYF
18	Donor2_APOB_AIMpos_TCRB	0.00849874	158	CSATRMAWNTEAFF
19	Donor2_APOB_AIMpos_TCRB	0.00742295	138	CASTENTDTQYF
20	Donor2_APOB_AIMpos_TCRB	0.007154	133	CASSPGGDSPLHF
21	Donor2_APOB_AIMpos_TCRB	0.00704642	131	CASSQASSTDTQYF
22	Donor2_APOB_AIMpos_TCRB	0.00693884	129	CSVAVETQYF
23	Donor2_APOB_AIMpos_TCRB	0.00650853	121	CASSPPGLAANEQFF
24	Donor2_APOB_AIMpos_TCRB	0.00640095	119	CSARDLGVGGTQYF
25	Donor2_APOB_AIMpos_TCRB	0.00629337	117	CASSTPGPPNEQYF
26	Donor2_APOB_AIMpos_TCRB	0.00618579	115	CASSVEGIGGYTF
27	Donor2_APOB_AIMpos_TCRB	0.006132	114	CASSIGTGGEKLFF
28	Donor2_APOB_AIMpos_TCRB	0.00607821	113	CGGVNTEAFF
29	Donor2_APOB_AIMpos_TCRB	0.00548653	102	CASGESNRDRKPTDTQYF
30	Donor2_APOB_AIMpos_TCRB	0.00543274	101	CSAPTGYHYGYTF
31	Donor2_APOB_AIMpos_TCRB	0.00532516	99	CASSLTGDQPQHF
32	Donor2_APOB_AIMpos_TCRB	0.00500242	93	CASSQDGAGGETQYF
33	Donor2_APOB_AIMpos_TCRB	0.00484105	90	CASRPRGLLSTEAFF
34	Donor2_APOB_AIMpos_TCRB	0.00462589	86	CASSLYGPGANSPLHF
35	Donor2_APOB_AIMpos_TCRB	0.0045721	85	CASSQVEGTGLARDF
36	Donor2_APOB_AIMpos_TCRB	0.00424937	79	CASSPRLAGVIVKETQYF
37	Donor2_APOB_AIMpos_TCRB	0.00419558	78	CASTDYARGDTEAFF
38	Donor2_APOB_AIMpos_TCRB	0.004088	76	CASSPRRAQANYGYTF
39	Donor2_APOB_AIMpos_TCRB	0.00392663	73	CASSSQGHTEAFF
40	Donor2_APOB_AIMpos_TCRB	0.00376526	70	CASSQGRLETQYF
41	Donor2_APOB_AIMpos_TCRB	0.00371147	69	CSSSRTTETQYF
42	Donor2_APOB_AIMpos_TCRB	0.00349632	65	CASSQTQQGQPQHF
43	Donor2_APOB_AIMpos_TCRB	0.00338874	63	CSGTEVSYEQYF
44	Donor2_APOB_AIMpos_TCRB	0.00328116	61	CASSPSQGFGTQYF
45	Donor2_APOB_AIMpos_TCRB	0.00322737	60	CASSPGNPFLRGNSPLHF
46	Donor2_APOB_AIMpos_TCRB	0.00322737	60	CSARRTGELFF
47	Donor2_APOB_AIMpos_TCRB	0.00317358	59	CASSESKGRGSYEQYF
48	Donor2_APOB_AIMpos_TCRB	0.00301221	56	CSALGQGGETQYF
49	Donor2_APOB_AIMpos_TCRB	0.00295842	55	CASSFDPRTESYEQYF
50	Donor2_APOB_AIMpos_TCRB	0.00295842	55	CSAWDTSLSYNEQFF
51	Donor2_APOB_AIMpos_TCRB	0.00285084	53	CASARSVTYEQYF
52	Donor2_APOB_AIMpos_TCRB	0.00285084	53	CASSLERGAREQYF
53	Donor2_APOB_AIMpos_TCRB	0.00279705	52	CASSPTHGANVLTF
54	Donor2_APOB_AIMpos_TCRB	0.00279705	52	CASSLDRGNRNNEQFF
55	Donor2_APOB_AIMpos_TCRB	0.00274326	51	CASSFPGAAAGELFF
56	Donor2_APOB_AIMpos_TCRB	0.00274326	51	CASSLALHGGPGTDTQYF
57	Donor2_APOB_AIMpos_TCRB	0.00268947	50	CASSVVAGGPGAENEQFF
58	Donor2_APOB_AIMpos_TCRB	0.00263568	49	CSARTSPGQGEAFF
59	Donor2_APOB_AIMpos_TCRB	0.00258189	48	CASSLVGGRDTGELFF
60	Donor2_APOB_AIMpos_TCRB	0.00258189	48	CSARAYTPGEVGYGYTF
61	Donor2_APOB_AIMpos_TCRB	0.00258189	48	CASSHGQITYEQYF
62	Donor2_APOB_AIMpos_TCRB	0.00242053	45	CASSQDIGRNEKLFF
63	Donor2_APOB_AIMpos_TCRB	0.00242053	45	CASSVVAGGPGELFF
64	Donor2_APOB_AIMpos_TCRB	0.00242053	45	CASSPGDFLNTEAFF
65	Donor2_APOB_AIMpos_TCRB	0.00231295	43	CASSSRRYTEAFF
66	Donor2_APOB_AIMpos_TCRB	0.00231295	43	CASSQGPLTTTPNYGYTF
67	Donor2_APOB_AIMpos_TCRB	0.00225916	42	CASSSPTGVSYNSPLHF
68	Donor2_APOB_AIMpos_TCRB	0.00220537	41	CASSRQGAAEAFF
69	Donor2_APOB_AIMpos_TCRB	0.00215158	40	CASSASRGQSNQPQHF
70	Donor2_APOB_AIMpos_TCRB	0.00209779	39	CASSGIPRGKPGELFF
71	Donor2_APOB_AIMpos_TCRB	0.00209779	39	CSVEARDTQYF
72	Donor2_APOB_AIMpos_TCRB	0.00209779	39	CASSGLTTDTQYF
73	Donor2_APOB_AIMpos_TCRB	0.00209779	39	CASSLALNTEAFF
74	Donor2_APOB_AIMpos_TCRB	0.002044	38	CASSSIQGFGELFF
75	Donor2_APOB_AIMpos_TCRB	0.002044	38	CASSLVREETQYF
76	Donor2_APOB_AIMpos_TCRB	0.00188263	35	CASSAQGAGGYTF
77	Donor2_APOB_AIMpos_TCRB	0.00182884	34	CASSPGQGGEQYF
78	Donor2_APOB_AIMpos_TCRB	0.00177505	33	CASSGNHYEQYF
79	Donor2_APOB_AIMpos_TCRB	0.00166747	31	CASSSWGGGGNQPQHF
80	Donor2_APOB_AIMpos_TCRB	0.00166747	31	CASSDAGQGNTEAFF
81	Donor2_APOB_AIMpos_TCRB	0.00161368	30	CASSLGFTEAFF
82	Donor2_APOB_AIMpos_TCRB	0.00161368	30	CASTGQPQETQYF
83	Donor2_APOB_AIMpos_TCRB	0.00161368	30	CASSKTGLGGGYTF
84	Donor2_APOB_AIMpos_TCRB	0.00155989	29	CASRTTENTEAFF
85	Donor2_APOB_AIMpos_TCRB	0.00155989	29	CASSFQGFNTEAFF
86	Donor2_APOB_AIMpos_TCRB	0.00150611	28	CASSLVRDQAFF
87	Donor2_APOB_AIMpos_TCRB	0.00150611	28	CSAIDQGVGNSPLHF
88	Donor2_APOB_AIMpos_TCRB	0.00150611	28	CASRGWGTEQFF
89	Donor2_APOB_AIMpos_TCRB	0.00150611	28	CASRQGNTEAFF
90	Donor2_APOB_AIMpos_TCRB	0.00150611	28	CASSLSLGTGFSEAFF
91	Donor2_APOB_AIMpos_TCRB	0.00150611	28	CAWIFKGRLNTEAFF
92	Donor2_APOB_AIMpos_TCRB	0.00150611	28	CASSRGSTEAFF
93	Donor2_APOB_AIMpos_TCRB	0.00150611	28	CATSLGGEDTQYF
94	Donor2_APOB_AIMpos_TCRB	0.00145232	27	CATSRVTGRFSYEQYF
95	Donor2_APOB_AIMpos_TCRB	0.00145232	27	CASSQRRASGPSKYEQYF
96	Donor2_APOB_AIMpos_TCRB	0.00145232	27	CASSEYGSQVGKNIQYF
97	Donor2_APOB_AIMpos_TCRB	0.00145232	27	CASRPWTGGKEQYF
98	Donor2_APOB_AIMpos_TCRB	0.00145232	27	CASSPRDIGGETQYF
99	Donor2_APOB_AIMpos_TCRB	0.00145232	27	CAITRGVVFGGYGYTF
100	Donor2_APOB_AIMpos_TCRB	0.00145232	27	CASTVRTGGNEKLFF
101	Donor2_APOB_AIMpos_TCRB	0.00145232	27	CASTKGIYGYTF
102	Donor2_APOB_AIMpos_TCRB	0.00139853	26	CSVAPTEAFF
103	Donor2_APOB_AIMpos_TCRB	0.00139853	26	CASSQRDGEKLFF

## Sheet: Donor 3_before enrichment
CDR3 clones in the AIM+ subset that were selected based on a frequency threhold >1.39E-03						CDR3 clones in the AIM- subset with a frequency threhold >1.39E-03
Serial No.	sample name	Frequency in AIM+ subset	Copy number in AIM+ subset	CDR3 amino acid sequence		Serial No.	sample name	Frequency in AIM- subset	Copy number in AIM- subset	CDR3 amino acid sequence
1	Donor3_APOB_AIMpos_TCRB	0.0596407	996	CSARADGQGYGYTF		1	Donor3_APOB_AIMneg_TCRB	0.00362885	79	CASGLPTERELFF
2	Donor3_APOB_AIMpos_TCRB	0.0454491	759	CASSQEVGGDHGYTF		2	Donor3_APOB_AIMneg_TCRB	0.00280202	61	CASSLEGRDTGELFF
3	Donor3_APOB_AIMpos_TCRB	0.0357485	597	CASSSSGSNYNEQFF		3	Donor3_APOB_AIMneg_TCRB	0.00271015	59	CASGFGGTAQYSPLHF
4	Donor3_APOB_AIMpos_TCRB	0.0261078	436	CASIRPGLNYGYTF		4	Donor3_APOB_AIMneg_TCRB	0.00257235	56	CASSPADREETQYF
5	Donor3_APOB_AIMpos_TCRB	0.0245509	410	CASSPADREETQYF		5	Donor3_APOB_AIMneg_TCRB	0.00238861	52	CASSSSGSNYNEQFF
6	Donor3_APOB_AIMpos_TCRB	0.0208982	349	CSARWYNEQFF		6	Donor3_APOB_AIMneg_TCRB	0.0022508	49	CALGGIDRPTDTQYF
7	Donor3_APOB_AIMpos_TCRB	0.0208383	348	CATSEPGPLNQPQHF		7	Donor3_APOB_AIMneg_TCRB	0.00220487	48	CASSLGQGRFSGNTIYF
8	Donor3_APOB_AIMpos_TCRB	0.0207784	347	CASSPLLYSGNTIYF		8	Donor3_APOB_AIMneg_TCRB	0.00220487	48	CASGGAGAGELFF
9	Donor3_APOB_AIMpos_TCRB	0.0163473	273	CASRTTTGFLSPLHF		9	Donor3_APOB_AIMneg_TCRB	0.00220487	48	CASIRPGLNYGYTF
10	Donor3_APOB_AIMpos_TCRB	0.0161078	269	CASSLPRDRDYGYTF		10	Donor3_APOB_AIMneg_TCRB	0.00215893	47	CSARRQGDNSPLHF
11	Donor3_APOB_AIMpos_TCRB	0.015988	267	CSTGLGNQPQHF		11	Donor3_APOB_AIMneg_TCRB	0.00202113	44	CASSHNREGNYGYTF
12	Donor3_APOB_AIMpos_TCRB	0.0151497	253	CASSQGEGFGNTIYF		12	Donor3_APOB_AIMneg_TCRB	0.0019752	43	CASGGQNHYEQYF
13	Donor3_APOB_AIMpos_TCRB	0.0111976	187	CSARDSGTRLYEQYF		13	Donor3_APOB_AIMneg_TCRB	0.00169959	37	CATSGGADANTGELFF
14	Donor3_APOB_AIMpos_TCRB	0.011018	184	CSAPIRGGNSPLHF		14	Donor3_APOB_AIMneg_TCRB	0.00156178	34	CASSSPEGVSTLHF
15	Donor3_APOB_AIMpos_TCRB	0.0107186	179	CSGLAGGQETQYF		15	Donor3_APOB_AIMneg_TCRB	0.00151585	33	CSAKGEDRLNQPQHF
16	Donor3_APOB_AIMpos_TCRB	0.010479	175	CASSLTGGDQPQHF		16	Donor3_APOB_AIMneg_TCRB	0.00146991	32	CATQGARDTEAFF
17	Donor3_APOB_AIMpos_TCRB	0.00976048	163	CASSKPGQGWETQYF
18	Donor3_APOB_AIMpos_TCRB	0.00958084	160	CASSRGREIEFF
19	Donor3_APOB_AIMpos_TCRB	0.00946108	158	CASGGQNHYEQYF
20	Donor3_APOB_AIMpos_TCRB	0.00934132	156	CATSSSGFSYEQYF
21	Donor3_APOB_AIMpos_TCRB	0.00916168	153	CASSLALAGTETQYF
22	Donor3_APOB_AIMpos_TCRB	0.00808383	135	CAWGYGELFF
23	Donor3_APOB_AIMpos_TCRB	0.00790419	132	CASGLPTERELFF
24	Donor3_APOB_AIMpos_TCRB	0.00778443	130	CASSAGAGFYGYTF
25	Donor3_APOB_AIMpos_TCRB	0.00748503	125	CASSATRLGAFF
26	Donor3_APOB_AIMpos_TCRB	0.00742515	124	CASSYIVGLTTNEKLFF
27	Donor3_APOB_AIMpos_TCRB	0.00724551	121	CASSPEAANTEAFF
28	Donor3_APOB_AIMpos_TCRB	0.00700599	117	CASSLQQGNYGYTF
29	Donor3_APOB_AIMpos_TCRB	0.00700599	117	CASGFGGTAQYSPLHF
30	Donor3_APOB_AIMpos_TCRB	0.00682635	114	CATLKRGRGSYEQYF
31	Donor3_APOB_AIMpos_TCRB	0.00652695	109	CASNGRGGPLEKLFF
32	Donor3_APOB_AIMpos_TCRB	0.00646707	108	CAWGTLWSGELFF
33	Donor3_APOB_AIMpos_TCRB	0.00616766	103	CASPPVSGTDYNEQFF
34	Donor3_APOB_AIMpos_TCRB	0.00610778	102	CAWSAHGPGVGGTF
35	Donor3_APOB_AIMpos_TCRB	0.00568862	95	CASSLTGTDLYEQYF
36	Donor3_APOB_AIMpos_TCRB	0.00556886	93	CASKPSIGNTEAFF
37	Donor3_APOB_AIMpos_TCRB	0.00479042	80	CASSLRGQVYGYTF
38	Donor3_APOB_AIMpos_TCRB	0.00479042	80	CSDGTGYNEQFF
39	Donor3_APOB_AIMpos_TCRB	0.00473054	79	CSASGGSHYEQYF
40	Donor3_APOB_AIMpos_TCRB	0.00461078	77	CASGGTNTGELFF
41	Donor3_APOB_AIMpos_TCRB	0.00449102	75	CASSGQDSGANVLTF
42	Donor3_APOB_AIMpos_TCRB	0.00443114	74	CASSQRGQGGQPQHF
43	Donor3_APOB_AIMpos_TCRB	0.00443114	74	CASRQMTSGDTGELFF
44	Donor3_APOB_AIMpos_TCRB	0.00431138	72	CATSGGADANTGELFF
45	Donor3_APOB_AIMpos_TCRB	0.00413174	69	CASSLQSGHNSPLHF
46	Donor3_APOB_AIMpos_TCRB	0.0039521	66	CASSLSINYGYTF
47	Donor3_APOB_AIMpos_TCRB	0.00383234	64	CAISEYNYEQYF
48	Donor3_APOB_AIMpos_TCRB	0.00383234	64	CASSLYDRPRYGYTF
49	Donor3_APOB_AIMpos_TCRB	0.00377246	63	CASSISTGTGELFF
50	Donor3_APOB_AIMpos_TCRB	0.00371257	62	CASHRHSSQPQHF
51	Donor3_APOB_AIMpos_TCRB	0.00371257	62	CSARGYNEQFF
52	Donor3_APOB_AIMpos_TCRB	0.00371257	62	CAWSRGQNIQYF
53	Donor3_APOB_AIMpos_TCRB	0.00365269	61	CASSEIWYQPQHF
54	Donor3_APOB_AIMpos_TCRB	0.00365269	61	CASSLGGVNYGYTF
55	Donor3_APOB_AIMpos_TCRB	0.00365269	61	CASSPQLVGSPLHF
56	Donor3_APOB_AIMpos_TCRB	0.00365269	61	CASSAGLNEKLFF
57	Donor3_APOB_AIMpos_TCRB	0.00359281	60	CASSKTPGGRNQPQHF
58	Donor3_APOB_AIMpos_TCRB	0.00341317	57	CASSSPEGVSTLHF
59	Donor3_APOB_AIMpos_TCRB	0.00335329	56	CASSSYEQYF
60	Donor3_APOB_AIMpos_TCRB	0.00335329	56	CASSLVGNTEAFF
61	Donor3_APOB_AIMpos_TCRB	0.00335329	56	CASTLRETQYF
62	Donor3_APOB_AIMpos_TCRB	0.00329341	55	CAWSAGGGNQPQHF
63	Donor3_APOB_AIMpos_TCRB	0.00329341	55	CASSLNPTGEAFF
64	Donor3_APOB_AIMpos_TCRB	0.00329341	55	CASSLDRNYGYTF
65	Donor3_APOB_AIMpos_TCRB	0.00317365	53	CASSSHSYEQYF
66	Donor3_APOB_AIMpos_TCRB	0.00317365	53	CSANPPKGASYEQYF
67	Donor3_APOB_AIMpos_TCRB	0.00317365	53	CASSGGAGGYNEQFF
68	Donor3_APOB_AIMpos_TCRB	0.00311377	52	CSVQGLRAKNIQYF
69	Donor3_APOB_AIMpos_TCRB	0.00311377	52	CASSLGGARSYEQYF
70	Donor3_APOB_AIMpos_TCRB	0.00305389	51	CASSPGQLIYEQYF
71	Donor3_APOB_AIMpos_TCRB	0.00287425	48	CASSVKNTEAFF
72	Donor3_APOB_AIMpos_TCRB	0.00287425	48	CASNFPRTGADQPQHF
73	Donor3_APOB_AIMpos_TCRB	0.00269461	45	CASSLEGRDTGELFF
74	Donor3_APOB_AIMpos_TCRB	0.00269461	45	CASSPPRGIAGANVLTF
75	Donor3_APOB_AIMpos_TCRB	0.00269461	45	CASSKNLLAGVGETQYF
76	Donor3_APOB_AIMpos_TCRB	0.00263473	44	CASSWDPRGYNSPLHF
77	Donor3_APOB_AIMpos_TCRB	0.00257485	43	CSARDGAPGRSYSPLHF
78	Donor3_APOB_AIMpos_TCRB	0.00251497	42	CASSPRQGPIYEQYF
79	Donor3_APOB_AIMpos_TCRB	0.00251497	42	CASSPTGYGYTF
80	Donor3_APOB_AIMpos_TCRB	0.00251497	42	CASSLAGTAKSYEQYF
81	Donor3_APOB_AIMpos_TCRB	0.00251497	42	CASSDRDWLYNEQFF
82	Donor3_APOB_AIMpos_TCRB	0.00251497	42	CASSQAGLAPLHF
83	Donor3_APOB_AIMpos_TCRB	0.00245509	41	CASSWGLAGVYNEQFF
84	Donor3_APOB_AIMpos_TCRB	0.00239521	40	CSVLGRQDSYEQYF
85	Donor3_APOB_AIMpos_TCRB	0.00227545	38	CASALGYGYTF
86	Donor3_APOB_AIMpos_TCRB	0.00227545	38	CASRGGQGVAGELFF
87	Donor3_APOB_AIMpos_TCRB	0.00221557	37	CASSLKGDSNQPQHF
88	Donor3_APOB_AIMpos_TCRB	0.00215569	36	CASSYSGQPLRVQYF
89	Donor3_APOB_AIMpos_TCRB	0.00215569	36	CASSHNREGNYGYTF
90	Donor3_APOB_AIMpos_TCRB	0.00215569	36	CASRKGGGPGEQYF
91	Donor3_APOB_AIMpos_TCRB	0.00209581	35	CASSSSGNTIYF
92	Donor3_APOB_AIMpos_TCRB	0.00209581	35	CASSFFGTEAFF
93	Donor3_APOB_AIMpos_TCRB	0.00209581	35	CARGQQETQYF
94	Donor3_APOB_AIMpos_TCRB	0.00209581	35	CASGGVGDPNQPQHF
95	Donor3_APOB_AIMpos_TCRB	0.00203593	34	CASSSDRVLNEQFF
96	Donor3_APOB_AIMpos_TCRB	0.00203593	34	CASSYSGQSNQPQHF
97	Donor3_APOB_AIMpos_TCRB	0.00197605	33	CASSLEGTTSNYGYTF
98	Donor3_APOB_AIMpos_TCRB	0.00197605	33	CATSSRGSGANVLTF
99	Donor3_APOB_AIMpos_TCRB	0.00197605	33	CASSAGQGVGYGYTF
100	Donor3_APOB_AIMpos_TCRB	0.00197605	33	CASSLGEVNQPQHF
101	Donor3_APOB_AIMpos_TCRB	0.00197605	33	CASLGRTYEQYF
102	Donor3_APOB_AIMpos_TCRB	0.00191617	32	CASSYRFPPDEQFF
103	Donor3_APOB_AIMpos_TCRB	0.00191617	32	CASRPTSGGGETQYF
104	Donor3_APOB_AIMpos_TCRB	0.00191617	32	CASSGTHYSNQPQHF
105	Donor3_APOB_AIMpos_TCRB	0.00185629	31	CASSSVLLNYGYTF
106	Donor3_APOB_AIMpos_TCRB	0.00185629	31	CASSYWDRGNYGYTF
107	Donor3_APOB_AIMpos_TCRB	0.00185629	31	CASSQRGRIEAFF
108	Donor3_APOB_AIMpos_TCRB	0.00179641	30	CASSASWYGVYGYTF
109	Donor3_APOB_AIMpos_TCRB	0.00179641	30	CAWTSGSVDTQYF
110	Donor3_APOB_AIMpos_TCRB	0.00179641	30	CASSELGMPLTETQYF
111	Donor3_APOB_AIMpos_TCRB	0.00173653	29	CASYGQGVHEQFF
112	Donor3_APOB_AIMpos_TCRB	0.00173653	29	CASSHGQEETQYF
113	Donor3_APOB_AIMpos_TCRB	0.00173653	29	CSAPGRATEAFF
114	Donor3_APOB_AIMpos_TCRB	0.00173653	29	CASSSGLPSSGNTIYF
115	Donor3_APOB_AIMpos_TCRB	0.00173653	29	CASSQEVGEAQPQHF
116	Donor3_APOB_AIMpos_TCRB	0.00173653	29	CASSLELNTEAFF
117	Donor3_APOB_AIMpos_TCRB	0.00167665	28	CASTRNTEAFF
118	Donor3_APOB_AIMpos_TCRB	0.00161677	27	CASSITGNQPQHF
119	Donor3_APOB_AIMpos_TCRB	0.00161677	27	CSVPHTSYNSPLHF
120	Donor3_APOB_AIMpos_TCRB	0.00161677	27	CAIAGGAGYGYTF
121	Donor3_APOB_AIMpos_TCRB	0.00161677	27	CASRKDRVGASQPQHF
122	Donor3_APOB_AIMpos_TCRB	0.00161677	27	CASSRTPNTEAFF
123	Donor3_APOB_AIMpos_TCRB	0.00155689	26	CASSFSQGGSPLHF
124	Donor3_APOB_AIMpos_TCRB	0.00155689	26	CASTPLGMPGLFGAFF
125	Donor3_APOB_AIMpos_TCRB	0.00155689	26	CASSLGLGIAETQYF
126	Donor3_APOB_AIMpos_TCRB	0.00155689	26	CASSERENTEAFF
127	Donor3_APOB_AIMpos_TCRB	0.00149701	25	CASSQVGDGYTF
128	Donor3_APOB_AIMpos_TCRB	0.00149701	25	CAWSLGGAGELFF
129	Donor3_APOB_AIMpos_TCRB	0.00143713	24	CASRGESSGQETQYF
130	Donor3_APOB_AIMpos_TCRB	0.00143713	24	CASNFGSSYEQYF
131	Donor3_APOB_AIMpos_TCRB	0.00143713	24	CASSQEAGAGTEAFF
132	Donor3_APOB_AIMpos_TCRB	0.00143713	24	CASSERYDQPQHF

## Sheet: Donor 4_before enrichment
CDR3 clones in the AIM+ subset that were selected based on a frequency threhold >1.39E-03						CDR3 clones in the AIM- subset with a frequency threhold >1.39E-03
Serial No.	sample name	Frequency in AIM+ subset	Copy number in AIM+ subset	CDR3 amino acid sequence		Serial No.	sample name	Frequency in AIM- subset	Copy number in AIM- subset	CDR3 amino acid sequence
1	Donor4_APOB_AIMpos_TCRB	0.0866801	2236	CASSELGLNTDTQYF		1	Donor4_APOB_AIMneg_TCRB	0.0231796	601	CASSEMGLNTDTQYF
2	Donor4_APOB_AIMpos_TCRB	0.0662506	1709	CASSAMVEQPQHF		2	Donor4_APOB_AIMneg_TCRB	0.0193999	503	CASSAMVEQPQHF
3	Donor4_APOB_AIMpos_TCRB	0.0620639	1601	CASSEMGLNTDTQYF		3	Donor4_APOB_AIMneg_TCRB	0.0140774	365	CASSRAGGADTGELFF
4	Donor4_APOB_AIMpos_TCRB	0.0368274	950	CASSPRGAVNTEAFF		4	Donor4_APOB_AIMneg_TCRB	0.0125347	325	CASSEMGLNTDTQYF
5	Donor4_APOB_AIMpos_TCRB	0.0216313	558	CASSELGTRPNEQFF		5	Donor4_APOB_AIMneg_TCRB	0.00732799	190	CASSELGLNTDTQYF
6	Donor4_APOB_AIMpos_TCRB	0.0210885	544	CASRKQGLGYTEAFF		6	Donor4_APOB_AIMneg_TCRB	0.00590096	153	CSVLQHEQYF
7	Donor4_APOB_AIMpos_TCRB	0.0197317	509	CASSYRQTNQPQHF		7	Donor4_APOB_AIMneg_TCRB	0.00501388	130	CASSPRGAVNTEAFF
8	Donor4_APOB_AIMpos_TCRB	0.0180648	466	CSVLQHEQYF		8	Donor4_APOB_AIMneg_TCRB	0.00435822	113	CASSFQGTVRAFF
9	Donor4_APOB_AIMpos_TCRB	0.016708	431	CASSPQPSTDTQYF		9	Donor4_APOB_AIMneg_TCRB	0.00428109	111	CASSLATGGSYEQYF
10	Donor4_APOB_AIMpos_TCRB	0.0151186	390	CASSVRDYSPLHF		10	Donor4_APOB_AIMneg_TCRB	0.00381827	99	CSARVSQETQYF
11	Donor4_APOB_AIMpos_TCRB	0.0138781	358	CAWSDRVSQPQHF		11	Donor4_APOB_AIMneg_TCRB	0.00366399	95	CSARARIQGGNQPQHF
12	Donor4_APOB_AIMpos_TCRB	0.0132579	342	CASSEMGLNTDTQYF		12	Donor4_APOB_AIMneg_TCRB	0.00350972	91	CASSFRLNQPQHF
13	Donor4_APOB_AIMpos_TCRB	0.0125601	324	CASSSQLAGDTDTQYF		13	Donor4_APOB_AIMneg_TCRB	0.00254551	66	CASSSNRGLDEKLFF
14	Donor4_APOB_AIMpos_TCRB	0.012405	320	CSEAPRNTEAFF		14	Donor4_APOB_AIMneg_TCRB	0.00250694	65	CASSLVGTGELFF
15	Donor4_APOB_AIMpos_TCRB	0.0119011	307	CASSTFSGGAEKLFF		15	Donor4_APOB_AIMneg_TCRB	0.0023141	60	CAWRGRGSQETQYF
16	Donor4_APOB_AIMpos_TCRB	0.0113971	294	CASSQPGKAGELFF		16	Donor4_APOB_AIMneg_TCRB	0.00161987	42	CASSIRMNTEAFF
17	Donor4_APOB_AIMpos_TCRB	0.0108932	281	CASSQVRGSGAFF
18	Donor4_APOB_AIMpos_TCRB	0.00922624	238	CSARDQTAATYEQYF
19	Donor4_APOB_AIMpos_TCRB	0.00914871	236	CASSSLAAGPLGYTF
20	Donor4_APOB_AIMpos_TCRB	0.00879981	227	CASSSGQGEWTGELFF
21	Donor4_APOB_AIMpos_TCRB	0.00876105	226	CASSLVGGYGYTF
22	Donor4_APOB_AIMpos_TCRB	0.00845092	218	CASSPGELAKNIQYF
23	Donor4_APOB_AIMpos_TCRB	0.00810203	209	CASSLTGQGYSDTQYF
24	Donor4_APOB_AIMpos_TCRB	0.00810203	209	CASSTRDYSPLHF
25	Donor4_APOB_AIMpos_TCRB	0.00763684	197	CASSPTGQHYGYTF
26	Donor4_APOB_AIMpos_TCRB	0.00755931	195	CASSLVGPAGNQPQHF
27	Donor4_APOB_AIMpos_TCRB	0.0066677	172	CASSWDSRWGYGYTF
28	Donor4_APOB_AIMpos_TCRB	0.00639634	165	CASSRRGGGDEKLFF
29	Donor4_APOB_AIMpos_TCRB	0.00635757	164	CASSSRAGTSSYEQYF
30	Donor4_APOB_AIMpos_TCRB	0.00631881	163	CASSTLAGGLNEQFF
31	Donor4_APOB_AIMpos_TCRB	0.00620251	160	CASLHDRNYGYTF
32	Donor4_APOB_AIMpos_TCRB	0.00600868	155	CSARGRGNYGYTF
33	Donor4_APOB_AIMpos_TCRB	0.00581486	150	CAVLGHSYEQYF
34	Donor4_APOB_AIMpos_TCRB	0.00573732	148	CASSRGQANYGYTF
35	Donor4_APOB_AIMpos_TCRB	0.00565979	146	CASSLATGGSYEQYF
36	Donor4_APOB_AIMpos_TCRB	0.0055435	143	CATSDYTPGEVGVYEQYF
37	Donor4_APOB_AIMpos_TCRB	0.00550473	142	CATSKQPEAYGYTF
38	Donor4_APOB_AIMpos_TCRB	0.00500078	129	CASSLVRGRNGYTF
39	Donor4_APOB_AIMpos_TCRB	0.00500078	129	CASSPNRGQDEQYF
40	Donor4_APOB_AIMpos_TCRB	0.00488448	126	CATGIGYEQFF
41	Donor4_APOB_AIMpos_TCRB	0.00480695	124	CSARSGGRSTEAFF
42	Donor4_APOB_AIMpos_TCRB	0.00472942	122	CASSLGTGTGDNEQFF
43	Donor4_APOB_AIMpos_TCRB	0.00457435	118	CASSLISQATQYF
44	Donor4_APOB_AIMpos_TCRB	0.00449682	116	CASSDRGTYGYTF
45	Donor4_APOB_AIMpos_TCRB	0.00449682	116	CASSRSTEPQHF
46	Donor4_APOB_AIMpos_TCRB	0.00445806	115	CASSPSWAAIQTQYF
47	Donor4_APOB_AIMpos_TCRB	0.00445806	115	CASSSTGVEEKLFF
48	Donor4_APOB_AIMpos_TCRB	0.00441929	114	CASRVGNLAGYTF
49	Donor4_APOB_AIMpos_TCRB	0.00438052	113	CASSLNWQETQYF
50	Donor4_APOB_AIMpos_TCRB	0.00426423	110	CASSIRTSQETQYF
51	Donor4_APOB_AIMpos_TCRB	0.00426423	110	CAWNGGTPASYTF
52	Donor4_APOB_AIMpos_TCRB	0.00422546	109	CASSLGALTGELFF
53	Donor4_APOB_AIMpos_TCRB	0.00410916	106	CASTASATYEQYF
54	Donor4_APOB_AIMpos_TCRB	0.00387657	100	CASSLAGQTVSGNTIYF
55	Donor4_APOB_AIMpos_TCRB	0.0038378	99	CATSRDIRQPQHF
56	Donor4_APOB_AIMpos_TCRB	0.00376027	97	CASSGWTGGNEKLFF
57	Donor4_APOB_AIMpos_TCRB	0.00376027	97	CAIATLYNEQFF
58	Donor4_APOB_AIMpos_TCRB	0.00376027	97	CASSAVPAGVYNEQFF
59	Donor4_APOB_AIMpos_TCRB	0.00360521	93	CASREGQFYGYTF
60	Donor4_APOB_AIMpos_TCRB	0.00360521	93	CASSPGQNTEAFF
61	Donor4_APOB_AIMpos_TCRB	0.00360521	93	CASSPLPARDGYTF
62	Donor4_APOB_AIMpos_TCRB	0.00337262	87	CASRSGQGDFEQYF
63	Donor4_APOB_AIMpos_TCRB	0.00333385	86	CSARTGGSPLHF
64	Donor4_APOB_AIMpos_TCRB	0.00329508	85	CASRLASNQPQHF
65	Donor4_APOB_AIMpos_TCRB	0.00329508	85	CASSFPGGQAFF
66	Donor4_APOB_AIMpos_TCRB	0.00317879	82	CASSPLGVYGYTF
67	Donor4_APOB_AIMpos_TCRB	0.00310126	80	CASSLAGGESGYTF
68	Donor4_APOB_AIMpos_TCRB	0.00306249	79	CASSAGLALTDTQYF
69	Donor4_APOB_AIMpos_TCRB	0.00298496	77	CSATKWGGTNYGYTF
70	Donor4_APOB_AIMpos_TCRB	0.00275236	71	CATSRVRDNEQFF
71	Donor4_APOB_AIMpos_TCRB	0.00267483	69	CASRPDRGLQPQHF
72	Donor4_APOB_AIMpos_TCRB	0.00263607	68	CSVVRRGSSYNEQFF
73	Donor4_APOB_AIMpos_TCRB	0.0025973	67	CASSRDGSTDTQYF
74	Donor4_APOB_AIMpos_TCRB	0.00251977	65	CASSSGQGGEKLFF
75	Donor4_APOB_AIMpos_TCRB	0.002481	64	CASSEIGLNTDTQYF
76	Donor4_APOB_AIMpos_TCRB	0.00244224	63	CASSQDQGALDTEAFF
77	Donor4_APOB_AIMpos_TCRB	0.00244224	63	CASSLRKMTGLHQPQHF
78	Donor4_APOB_AIMpos_TCRB	0.00240347	62	CASRSWRSYNEQFF
79	Donor4_APOB_AIMpos_TCRB	0.00236471	61	CASSTRWTASTDTQYF
80	Donor4_APOB_AIMpos_TCRB	0.00232594	60	CAWRGTGRLNQPQHF
81	Donor4_APOB_AIMpos_TCRB	0.00232594	60	CASSQGGRIRTYEQYF
82	Donor4_APOB_AIMpos_TCRB	0.00224841	58	CASSTKRGFQPQHF
83	Donor4_APOB_AIMpos_TCRB	0.00220964	57	CSVDHSRGETQYF
84	Donor4_APOB_AIMpos_TCRB	0.00213211	55	CASSPRQGAYEQYF
85	Donor4_APOB_AIMpos_TCRB	0.00213211	55	CASSEFIVPNQPQHF
86	Donor4_APOB_AIMpos_TCRB	0.00209335	54	CAWNRGEQPQHF
87	Donor4_APOB_AIMpos_TCRB	0.00209335	54	CASRGLEGTEAFF
88	Donor4_APOB_AIMpos_TCRB	0.00209335	54	CASSPGENYGYTF
89	Donor4_APOB_AIMpos_TCRB	0.00205458	53	CASSKDQGAVYEQYF
90	Donor4_APOB_AIMpos_TCRB	0.00197705	51	CASRVPGTGGAYGYTF
91	Donor4_APOB_AIMpos_TCRB	0.00193829	50	CASSSTATDTQYF
92	Donor4_APOB_AIMpos_TCRB	0.00193829	50	CAWSEQPARRNRKYEQYF
93	Donor4_APOB_AIMpos_TCRB	0.00186075	48	CASSKGLAGGPDEQYF
94	Donor4_APOB_AIMpos_TCRB	0.00182199	47	CASSYSGVTEAFF
95	Donor4_APOB_AIMpos_TCRB	0.00182199	47	CASSLLIYEQYF
96	Donor4_APOB_AIMpos_TCRB	0.00174446	45	CASSLGGTVHYEQYF
97	Donor4_APOB_AIMpos_TCRB	0.00170569	44	CSVAPGGYEQYF
98	Donor4_APOB_AIMpos_TCRB	0.00166693	43	CASSQYRKNTPLHF
99	Donor4_APOB_AIMpos_TCRB	0.00162816	42	CASSENRTPQHF
100	Donor4_APOB_AIMpos_TCRB	0.00158939	41	CASSPWTATNEKLFF
101	Donor4_APOB_AIMpos_TCRB	0.00158939	41	CAWSRRLAGPYEQYF
102	Donor4_APOB_AIMpos_TCRB	0.00151186	39	CASSRGLSNQPQHF
103	Donor4_APOB_AIMpos_TCRB	0.00151186	39	CASSSGTGGTGELFF
104	Donor4_APOB_AIMpos_TCRB	0.00151186	39	CASSVNTGDNEQFF
105	Donor4_APOB_AIMpos_TCRB	0.0014731	38	CSVAGQGAKTQYF
106	Donor4_APOB_AIMpos_TCRB	0.00143433	37	CASSLSRELYNSPLHF
107	Donor4_APOB_AIMpos_TCRB	0.00143433	37	CASSYSNRGRNEQFF
108	Donor4_APOB_AIMpos_TCRB	0.00143433	37	CASARDGYNSPLHF
109	Donor4_APOB_AIMpos_TCRB	0.00143433	37	CASSQDTVRYNEQFF

## Sheet: Donor 5_before enrichment
CDR3 clones in the AIM+ subset that were selected based on a frequency threhold >1.39E-03						CDR3 clones in the AIM- subset with a frequency threhold >1.39E-03
Serial No.	sample name	Frequency in AIM+ subset	Copy number in AIM+ subset	CDR3 amino acid sequence		Serial No.	sample name	Frequency in AIM- subset	Copy number in AIM- subset	CDR3 amino acid sequence
1	Donor5_APOB_AIMpos_TCRB	0.025834	810	CASSYGGGPPDTQYF		1	Donor5_APOB_AIMneg_TCRB	0.0070631	346	CASSYSINGIGHEQYF
2	Donor5_APOB_AIMpos_TCRB	0.0247815	777	CASSQTALYSGNTIYF		2	Donor5_APOB_AIMneg_TCRB	0.00365403	179	CASSPGREPGNTIYF
3	Donor5_APOB_AIMpos_TCRB	0.0240161	753	CATALAGGHEQYF		3	Donor5_APOB_AIMneg_TCRB	0.00218425	107	CASSYSGSTYEQYF
4	Donor5_APOB_AIMpos_TCRB	0.017127	537	CSAREGALDNSPLHF
5	Donor5_APOB_AIMpos_TCRB	0.016521	518	CATSDFGKEGDEKLFF
6	Donor5_APOB_AIMpos_TCRB	0.0145755	457	CASSFTYDEQFF
7	Donor5_APOB_AIMpos_TCRB	0.0134592	422	CASSPGREPGNTIYF
8	Donor5_APOB_AIMpos_TCRB	0.013236	415	CASTATESSPLHF
9	Donor5_APOB_AIMpos_TCRB	0.0131084	411	CASRKTGSLYGYTF
10	Donor5_APOB_AIMpos_TCRB	0.0122153	383	CASSLRTGIINEQFF
11	Donor5_APOB_AIMpos_TCRB	0.0108439	340	CASSLDGSSGNTIYF
12	Donor5_APOB_AIMpos_TCRB	0.0107163	336	CASSFPSRGNTEAFF
13	Donor5_APOB_AIMpos_TCRB	0.0102379	321	CASTSGERGPEAFF
14	Donor5_APOB_AIMpos_TCRB	0.0100785	316	CASSRGTANTGELFF
15	Donor5_APOB_AIMpos_TCRB	0.00956816	300	CASLSGHQETQYF
16	Donor5_APOB_AIMpos_TCRB	0.00940869	295	CSARNRMGGTSSYNEQFF
17	Donor5_APOB_AIMpos_TCRB	0.00902596	283	CASSSSRLAGVTDTQYF
18	Donor5_APOB_AIMpos_TCRB	0.00899407	282	CASSLSRGVYYEQYF
19	Donor5_APOB_AIMpos_TCRB	0.0088346	277	CASSQTGGRGQNSPLHF
20	Donor5_APOB_AIMpos_TCRB	0.00857945	269	CASSVGGGPYEQYF
21	Donor5_APOB_AIMpos_TCRB	0.00845187	265	CASSRLAGYEQYF
22	Donor5_APOB_AIMpos_TCRB	0.00835619	262	CASRLAGAGDTQYF
23	Donor5_APOB_AIMpos_TCRB	0.00810104	254	CASSPLSGLALYNEQFF
24	Donor5_APOB_AIMpos_TCRB	0.00784589	246	CASRLLGGEDSTEAFF
25	Donor5_APOB_AIMpos_TCRB	0.00765453	240	CSAVYQGVNTEAFF
26	Donor5_APOB_AIMpos_TCRB	0.00711233	223	CASSLAVFSGNTIYF
27	Donor5_APOB_AIMpos_TCRB	0.00695286	218	CASSEGGNQPQHF
28	Donor5_APOB_AIMpos_TCRB	0.00657013	206	CAISEGAGEKLFF
29	Donor5_APOB_AIMpos_TCRB	0.00653824	205	CASRGGGTEAFF
30	Donor5_APOB_AIMpos_TCRB	0.00637877	200	CSARGDSSGELFF
31	Donor5_APOB_AIMpos_TCRB	0.00634688	199	CAISDRRTSESTDTQYF
32	Donor5_APOB_AIMpos_TCRB	0.00609173	191	CASRDLGGVAIYF
33	Donor5_APOB_AIMpos_TCRB	0.00590036	185	CSAKRHHEQYF
34	Donor5_APOB_AIMpos_TCRB	0.00577279	181	CASSGVNNTEAFF
35	Donor5_APOB_AIMpos_TCRB	0.00577279	181	CASSRPASEQFF
36	Donor5_APOB_AIMpos_TCRB	0.005709	179	CSVEFRDRDTEAFF
37	Donor5_APOB_AIMpos_TCRB	0.00567711	178	CSARSSDTEAFF
38	Donor5_APOB_AIMpos_TCRB	0.00564521	177	CASVTSGIHEQFF
39	Donor5_APOB_AIMpos_TCRB	0.00561332	176	CSASKQSNYGYTF
40	Donor5_APOB_AIMpos_TCRB	0.00561332	176	CASSSTTSYEQYF
41	Donor5_APOB_AIMpos_TCRB	0.00545385	171	CASSDQLRRTTRNYEQYF
42	Donor5_APOB_AIMpos_TCRB	0.00523059	164	CASSQNGGTEAFF
43	Donor5_APOB_AIMpos_TCRB	0.00523059	164	CASSKALWVTGGYTF
44	Donor5_APOB_AIMpos_TCRB	0.0051987	163	CASSQDRVNTGELFF
45	Donor5_APOB_AIMpos_TCRB	0.00503923	158	CATSRDLFSGRLSNEQFF
46	Donor5_APOB_AIMpos_TCRB	0.00503923	158	CASSERKTGTADQPQHF
47	Donor5_APOB_AIMpos_TCRB	0.00494355	155	CASSLAGTGEQYF
48	Donor5_APOB_AIMpos_TCRB	0.00487976	153	CASSLSQGPPGEQYF
49	Donor5_APOB_AIMpos_TCRB	0.00475218	149	CSARRGDNSPLHF
50	Donor5_APOB_AIMpos_TCRB	0.00475218	149	CASQTHNEQFF
51	Donor5_APOB_AIMpos_TCRB	0.00462461	145	CASSPQTEAFF
52	Donor5_APOB_AIMpos_TCRB	0.00459272	144	CASSLLTAGSYNEQFF
53	Donor5_APOB_AIMpos_TCRB	0.00459272	144	CASSSFRGAGETQYF
54	Donor5_APOB_AIMpos_TCRB	0.00452893	142	CSARNPLATYEQYF
55	Donor5_APOB_AIMpos_TCRB	0.00446514	140	CATSQGTRPLSAQHF
56	Donor5_APOB_AIMpos_TCRB	0.00433756	136	CASSHKGTGVLDSPLHF
57	Donor5_APOB_AIMpos_TCRB	0.00430567	135	CASSFTGGDEQFF
58	Donor5_APOB_AIMpos_TCRB	0.00424188	133	CASSLGLAGGRNIQYF
59	Donor5_APOB_AIMpos_TCRB	0.00398673	125	CSAPARGAETFYEQYF
60	Donor5_APOB_AIMpos_TCRB	0.00398673	125	CASMGDTGANVLTF
61	Donor5_APOB_AIMpos_TCRB	0.00373158	117	CASRRDLNYGYTF
62	Donor5_APOB_AIMpos_TCRB	0.00373158	117	CASSPPRGGGNTGELFF
63	Donor5_APOB_AIMpos_TCRB	0.00369969	116	CASSQRVRNSPLHF
64	Donor5_APOB_AIMpos_TCRB	0.00366779	115	CASTATGHYNSPLHF
65	Donor5_APOB_AIMpos_TCRB	0.00350832	110	CASSELRNNEQFF
66	Donor5_APOB_AIMpos_TCRB	0.00344454	108	CASSTGTGFWTEAFF
67	Donor5_APOB_AIMpos_TCRB	0.00341264	107	CASSVVRTDRGRETQYF
68	Donor5_APOB_AIMpos_TCRB	0.00341264	107	CSARFVRGRNQPQHF
69	Donor5_APOB_AIMpos_TCRB	0.00338075	106	CASGTAPDRNEQFF
70	Donor5_APOB_AIMpos_TCRB	0.00334886	105	CASRAGGDETQYF
71	Donor5_APOB_AIMpos_TCRB	0.00328507	103	CASSAAPGGEQYF
72	Donor5_APOB_AIMpos_TCRB	0.00328507	103	CASSFVTSGRVTDTQYF
73	Donor5_APOB_AIMpos_TCRB	0.00328507	103	CASEAGTGELFF
74	Donor5_APOB_AIMpos_TCRB	0.00325317	102	CASSPPWTGRVNYEQYF
75	Donor5_APOB_AIMpos_TCRB	0.00318939	100	CASSLERGWNEQFF
76	Donor5_APOB_AIMpos_TCRB	0.00315749	99	CASSSPRLAGGPSAYEQYF
77	Donor5_APOB_AIMpos_TCRB	0.0030937	97	CASSERENQPQHF
78	Donor5_APOB_AIMpos_TCRB	0.00299802	94	CASSPADGTLEAFF
79	Donor5_APOB_AIMpos_TCRB	0.00299802	94	CASSLLPGQPSYGYTF
80	Donor5_APOB_AIMpos_TCRB	0.00296613	93	CATRPGQSLNTEAFF
81	Donor5_APOB_AIMpos_TCRB	0.00296613	93	CASSVRQSYEQYF
82	Donor5_APOB_AIMpos_TCRB	0.00293423	92	CASSLWGGDQPQHF
83	Donor5_APOB_AIMpos_TCRB	0.00290234	91	CASSFLLGRLQHQPQHF
84	Donor5_APOB_AIMpos_TCRB	0.00283855	89	CASSHRGSGRAPDTQYF
85	Donor5_APOB_AIMpos_TCRB	0.00274287	86	CASRGLAGSGGELFF
86	Donor5_APOB_AIMpos_TCRB	0.00267908	84	CASSLEGGSTEAFF
87	Donor5_APOB_AIMpos_TCRB	0.0026153	82	CASSIDSTGKGPDTQYF
88	Donor5_APOB_AIMpos_TCRB	0.0025834	81	CASSSSGETQYF
89	Donor5_APOB_AIMpos_TCRB	0.00255151	80	CASSSQMTSPLHF
90	Donor5_APOB_AIMpos_TCRB	0.00251961	79	CATLDTEQFF
91	Donor5_APOB_AIMpos_TCRB	0.00248772	78	CASSPPSRYGYTF
92	Donor5_APOB_AIMpos_TCRB	0.00245583	77	CATSRDPGPMNTEAFF
93	Donor5_APOB_AIMpos_TCRB	0.00245583	77	CATSSSYRGRSQTQYF
94	Donor5_APOB_AIMpos_TCRB	0.00242393	76	CASSLAGLGNEQFF
95	Donor5_APOB_AIMpos_TCRB	0.00229636	72	CASSQDGLAGFLEQFF
96	Donor5_APOB_AIMpos_TCRB	0.00226446	71	CASSQIRDRANTIYF
97	Donor5_APOB_AIMpos_TCRB	0.00223257	70	CSAGGRVAETQYF
98	Donor5_APOB_AIMpos_TCRB	0.00220068	69	CASSEQGVYHEQFF
99	Donor5_APOB_AIMpos_TCRB	0.00216878	68	CASSFRTGGPSYEQYF
100	Donor5_APOB_AIMpos_TCRB	0.00213689	67	CSAILIVPGQGLPWLEQFF
101	Donor5_APOB_AIMpos_TCRB	0.00210499	66	CAWSTPGLRSVGTQYF
102	Donor5_APOB_AIMpos_TCRB	0.00204121	64	CAWSVQGRGNGYTF
103	Donor5_APOB_AIMpos_TCRB	0.00204121	64	CASSSPTGRDTEAFF
104	Donor5_APOB_AIMpos_TCRB	0.00200931	63	CSPTSGEETQYF
105	Donor5_APOB_AIMpos_TCRB	0.00197742	62	CASSLRQGAHEQYF
106	Donor5_APOB_AIMpos_TCRB	0.00197742	62	CASSEHTYNEQFF
107	Donor5_APOB_AIMpos_TCRB	0.00197742	62	CASSIQGGYEQYF
108	Donor5_APOB_AIMpos_TCRB	0.00191363	60	CASTAGRRYGNTIYF
109	Donor5_APOB_AIMpos_TCRB	0.00188174	59	CSARARPDNTIYF
110	Donor5_APOB_AIMpos_TCRB	0.00188174	59	CASGARTSGRRAVLFF
111	Donor5_APOB_AIMpos_TCRB	0.00181795	57	CASSLVLAGRNNEQFF
112	Donor5_APOB_AIMpos_TCRB	0.00178606	56	CASRRPGRKNYEQYF
113	Donor5_APOB_AIMpos_TCRB	0.00172227	54	CASNTRGDSSYEQYF
114	Donor5_APOB_AIMpos_TCRB	0.00172227	54	CASSTTYEQYF
115	Donor5_APOB_AIMpos_TCRB	0.00172227	54	CASSLDYVYEQYF
116	Donor5_APOB_AIMpos_TCRB	0.00169037	53	CAWEVKGPNQPQHF
117	Donor5_APOB_AIMpos_TCRB	0.00165848	52	CASSSSGAGETQYF
118	Donor5_APOB_AIMpos_TCRB	0.00165848	52	CASGPTGEASYEQYF
119	Donor5_APOB_AIMpos_TCRB	0.00159469	50	CASTLQGTSGYEQYF
120	Donor5_APOB_AIMpos_TCRB	0.00159469	50	CASSLQGLAGVGYEQYF
121	Donor5_APOB_AIMpos_TCRB	0.00159469	50	CASSSGTANTGELFF
122	Donor5_APOB_AIMpos_TCRB	0.00159469	50	CASSTGVGGNIQYF
123	Donor5_APOB_AIMpos_TCRB	0.00159469	50	CASSPGLAGSSYEQYF
124	Donor5_APOB_AIMpos_TCRB	0.0015628	49	CASSDTGTGHQETQYF
125	Donor5_APOB_AIMpos_TCRB	0.0015628	49	CASSPRLAGGPAKNIQYF
126	Donor5_APOB_AIMpos_TCRB	0.00153091	48	CASSFLGSETQYF
127	Donor5_APOB_AIMpos_TCRB	0.00153091	48	CASSSPGGQRHF
128	Donor5_APOB_AIMpos_TCRB	0.00153091	48	CASSLRGAGIYSNQPQHF
129	Donor5_APOB_AIMpos_TCRB	0.00149901	47	CASSKAGLAGDPHEQYF
130	Donor5_APOB_AIMpos_TCRB	0.00149901	47	CASRRGETLIADTQYF
131	Donor5_APOB_AIMpos_TCRB	0.00149901	47	CASSYSGSTYEQYF
132	Donor5_APOB_AIMpos_TCRB	0.00149901	47	CASSQSRQEASYEQYF
133	Donor5_APOB_AIMpos_TCRB	0.00149901	47	CASSQGGTSGRALRDTQYF
134	Donor5_APOB_AIMpos_TCRB	0.00146712	46	CASSPQRGLNTEAFF
135	Donor5_APOB_AIMpos_TCRB	0.00143522	45	CASSPAGGVAASSYEQYF
136	Donor5_APOB_AIMpos_TCRB	0.00143522	45	CASSRTGNQPQHF
137	Donor5_APOB_AIMpos_TCRB	0.00143522	45	CASSHPNYGYTF
138	Donor5_APOB_AIMpos_TCRB	0.00143522	45	CASSLVAGANQPQHF
139	Donor5_APOB_AIMpos_TCRB	0.00143522	45	CASSLGNWRTPSYGYTF
140	Donor5_APOB_AIMpos_TCRB	0.00143522	45	CASSFGLAVTYEQYF
141	Donor5_APOB_AIMpos_TCRB	0.00140333	44	CASSLVGTGGGYGYTF
142	Donor5_APOB_AIMpos_TCRB	0.00140333	44	CSARGRALHTDTQYF
143	Donor5_APOB_AIMpos_TCRB	0.00140333	44	CSAREGGFGNEQYF

## Sheet: Donor 6_before enrichment
CDR3 clones in the AIM+ subset that were selected based on a frequency threhold >1.39E-03						CDR3 clones in the AIM- subset with a frequency threhold >1.39E-03
Serial No.	sample name	Frequency in AIM+ subset	Copy number in AIM+ subset	CDR3 amino acid sequence		Serial No.	sample name	Frequency in AIM- subset	Copy number in AIM- subset	CDR3 amino acid sequence
1	Donor6_APOB_AIMpos_TCRB	0.265783	9283	CASSIPQGSGSPLHF		1	Donor6_APOB_AIMneg_TCRB	0.00328454	149	CASSLRGQGDGYTF
2	Donor6_APOB_AIMpos_TCRB	0.0275718	963	CASSLERGAYGYTF		2	Donor6_APOB_AIMneg_TCRB	0.00310819	141	CASSLGLNTIYF
3	Donor6_APOB_AIMpos_TCRB	0.0185816	649	CATSQGVGSGANVLTF		3	Donor6_APOB_AIMneg_TCRB	0.00293184	133	CASSQEPSVYNEQFF
4	Donor6_APOB_AIMpos_TCRB	0.0143156	500	CSATGGTNEKLFF		4	Donor6_APOB_AIMneg_TCRB	0.00165329	75	CASSVASGQGPTEAFF
5	Donor6_APOB_AIMpos_TCRB	0.011252	393	CASRETGGAGELFF		5	Donor6_APOB_AIMneg_TCRB	0.00158716	72	CASSLRREKLFF
6	Donor6_APOB_AIMpos_TCRB	0.0106222	371	CASSISLALIYEQYF
7	Donor6_APOB_AIMpos_TCRB	0.00984911	344	CASSLYAGQNTEAFF
8	Donor6_APOB_AIMpos_TCRB	0.00970596	339	CASSPDFSGANVLTF
9	Donor6_APOB_AIMpos_TCRB	0.00881839	308	CASSQTGQGYNEQFF
10	Donor6_APOB_AIMpos_TCRB	0.00836029	292	CATSEGGRGRGPGELFF
11	Donor6_APOB_AIMpos_TCRB	0.00795946	278	CASSLEVDQPQHF
12	Donor6_APOB_AIMpos_TCRB	0.00721505	252	CASSQENTGELFF
13	Donor6_APOB_AIMpos_TCRB	0.00675695	236	CATSDSTGADTEAFF
14	Donor6_APOB_AIMpos_TCRB	0.00658516	230	CATSRERVAYGYTF
15	Donor6_APOB_AIMpos_TCRB	0.00655653	229	CASSPGTERYEQYF
16	Donor6_APOB_AIMpos_TCRB	0.00644201	225	CASSLFGGTYEQYF
17	Donor6_APOB_AIMpos_TCRB	0.00635611	222	CSARLQGSNQPQHF
18	Donor6_APOB_AIMpos_TCRB	0.00624159	218	CASSLAQIVSEAFF
19	Donor6_APOB_AIMpos_TCRB	0.00592665	207	CASSLVAASNTEAFF
20	Donor6_APOB_AIMpos_TCRB	0.00564034	197	CASSQIAGGDEQYF
21	Donor6_APOB_AIMpos_TCRB	0.0052395	183	CASSKPGQGNTGELFF
22	Donor6_APOB_AIMpos_TCRB	0.00515361	180	CASSPPAGADTQYF
23	Donor6_APOB_AIMpos_TCRB	0.00503908	176	CASSLEYEQYF
24	Donor6_APOB_AIMpos_TCRB	0.00483866	169	CASSPVQTAYEQYF
25	Donor6_APOB_AIMpos_TCRB	0.00452372	158	CASSLGQTSYEQYF
26	Donor6_APOB_AIMpos_TCRB	0.00429467	150	CASSPGTGLNYGYTF
27	Donor6_APOB_AIMpos_TCRB	0.00418015	146	CSARGTSGSVKADTQYF
28	Donor6_APOB_AIMpos_TCRB	0.00415152	145	CASSLVSENTEAFF
29	Donor6_APOB_AIMpos_TCRB	0.00383657	134	CASSRSATNEKLFF
30	Donor6_APOB_AIMpos_TCRB	0.00380794	133	CASSLEYEQYF
31	Donor6_APOB_AIMpos_TCRB	0.00380794	133	RASSSYTTSGGTGELFF
32	Donor6_APOB_AIMpos_TCRB	0.00363616	127	CASSLTEVRGYTF
33	Donor6_APOB_AIMpos_TCRB	0.00360752	126	CASSQEPDVDYGYTF
34	Donor6_APOB_AIMpos_TCRB	0.00334984	117	CASSLMGNTEAFF
35	Donor6_APOB_AIMpos_TCRB	0.00323532	113	CASSFDGYEQYF
36	Donor6_APOB_AIMpos_TCRB	0.00320669	112	CASSISFQPQHF
37	Donor6_APOB_AIMpos_TCRB	0.00314943	110	CASSPEGYSNQPQHF
38	Donor6_APOB_AIMpos_TCRB	0.00314943	110	CAINPDTSYEQYF
39	Donor6_APOB_AIMpos_TCRB	0.00309216	108	CASSEQGAGEQYF
40	Donor6_APOB_AIMpos_TCRB	0.0030349	106	CASSQEGLATDTQYF
41	Donor6_APOB_AIMpos_TCRB	0.0030349	106	CASSFGTGQETQYF
42	Donor6_APOB_AIMpos_TCRB	0.00274859	96	CAWSVRGNTEAFF
43	Donor6_APOB_AIMpos_TCRB	0.0026627	93	CAISTGEETQYF
44	Donor6_APOB_AIMpos_TCRB	0.00260543	91	CASSPRLAGGNEQFF
45	Donor6_APOB_AIMpos_TCRB	0.0025768	90	CASRPGQTNTIYF
46	Donor6_APOB_AIMpos_TCRB	0.0025768	90	CASSLGQDTGELFF
47	Donor6_APOB_AIMpos_TCRB	0.00254817	89	CSAKGGPLPNQPQHF
48	Donor6_APOB_AIMpos_TCRB	0.00251954	88	CSVEYGGGNTEAFF
49	Donor6_APOB_AIMpos_TCRB	0.00251954	88	CASNQGSGNTIYF
50	Donor6_APOB_AIMpos_TCRB	0.00249091	87	CASSYGGFGSSYNEQFF
51	Donor6_APOB_AIMpos_TCRB	0.00246228	86	CASSEDYGGSGELFF
52	Donor6_APOB_AIMpos_TCRB	0.00246228	86	CASSLGTVSGNTIYF
53	Donor6_APOB_AIMpos_TCRB	0.00246228	86	CSAREGTTGGGEQFF
54	Donor6_APOB_AIMpos_TCRB	0.00240502	84	CSAVGGPLEQYF
55	Donor6_APOB_AIMpos_TCRB	0.00237639	83	CASVYQMNTEAFF
56	Donor6_APOB_AIMpos_TCRB	0.00237639	83	CATSRGDRGGYGYTF
57	Donor6_APOB_AIMpos_TCRB	0.00237639	83	CSAGGDSYEQYF
58	Donor6_APOB_AIMpos_TCRB	0.00231912	81	CASGEGSFQETQYF
59	Donor6_APOB_AIMpos_TCRB	0.00231912	81	CASMTGINTEAFF
60	Donor6_APOB_AIMpos_TCRB	0.00226186	79	CASSSVGGPTEAFF
61	Donor6_APOB_AIMpos_TCRB	0.0022046	77	CASSPPGLAGGGEELFF
62	Donor6_APOB_AIMpos_TCRB	0.00217597	76	CASSERQEGYTF
63	Donor6_APOB_AIMpos_TCRB	0.00217597	76	CAIEKGDGSTHF
64	Donor6_APOB_AIMpos_TCRB	0.00214734	75	CASRKLQQGNGELFF
65	Donor6_APOB_AIMpos_TCRB	0.0021187	74	CASSAGGQGAGYTF
66	Donor6_APOB_AIMpos_TCRB	0.0021187	74	CASSSPGRGDSPLHF
67	Donor6_APOB_AIMpos_TCRB	0.00203281	71	CASSINRGIRSNQPQHF
68	Donor6_APOB_AIMpos_TCRB	0.00203281	71	CASRYPGAINYGYTF
69	Donor6_APOB_AIMpos_TCRB	0.00200418	70	CATSRPGLAGGNEQYF
70	Donor6_APOB_AIMpos_TCRB	0.00194692	68	CATSPGTFPYEQYF
71	Donor6_APOB_AIMpos_TCRB	0.00194692	68	CSAIGTGGYEQYF
72	Donor6_APOB_AIMpos_TCRB	0.00191829	67	CASSQLAGGDTQYF
73	Donor6_APOB_AIMpos_TCRB	0.00188966	66	CASSPQLQGPSTDTQYF
74	Donor6_APOB_AIMpos_TCRB	0.00180376	63	CASSDEEGGYGYTF
75	Donor6_APOB_AIMpos_TCRB	0.00177513	62	CASSVGSSGSNEQFF
76	Donor6_APOB_AIMpos_TCRB	0.00177513	62	CASSVQGRQPQHF
77	Donor6_APOB_AIMpos_TCRB	0.00171787	60	CASSLGGLSFSPLHF
78	Donor6_APOB_AIMpos_TCRB	0.00171787	60	CASSFRVTEAFF
79	Donor6_APOB_AIMpos_TCRB	0.00168924	59	CASSPRAYQETQYF
80	Donor6_APOB_AIMpos_TCRB	0.00168924	59	CASSLVRTANTGELFF
81	Donor6_APOB_AIMpos_TCRB	0.00168924	59	CASSTRTGLLKTQYF
82	Donor6_APOB_AIMpos_TCRB	0.00168924	59	CASSEPGDGYTF
83	Donor6_APOB_AIMpos_TCRB	0.00168924	59	CASSYSRSWWEQYF
84	Donor6_APOB_AIMpos_TCRB	0.00166061	58	CAWSPEPGNTIYF
85	Donor6_APOB_AIMpos_TCRB	0.00166061	58	CASRETGGLGNSPLHF
86	Donor6_APOB_AIMpos_TCRB	0.00163198	57	CASSSDLVETQYF
87	Donor6_APOB_AIMpos_TCRB	0.00163198	57	CASSPQTEAYEQYF
88	Donor6_APOB_AIMpos_TCRB	0.00160334	56	CASSRTGNTGELFF
89	Donor6_APOB_AIMpos_TCRB	0.00160334	56	CAIGVGTGAGEQYF
90	Donor6_APOB_AIMpos_TCRB	0.00154608	54	CASSSTGSPLFF
91	Donor6_APOB_AIMpos_TCRB	0.00154608	54	CASSSQGAPGNTIYF
92	Donor6_APOB_AIMpos_TCRB	0.00151745	53	CASSLISRIGGSFFGGELFF
93	Donor6_APOB_AIMpos_TCRB	0.00151745	53	CASSVGADTDTQYF
94	Donor6_APOB_AIMpos_TCRB	0.00151745	53	CSAADFSGANVLTF
95	Donor6_APOB_AIMpos_TCRB	0.00151745	53	CATKGGVAGNTDTQYF
96	Donor6_APOB_AIMpos_TCRB	0.00151745	53	CASSPGLGSSYEQYF
97	Donor6_APOB_AIMpos_TCRB	0.00146019	51	CASSLGSGSYNEQFF
98	Donor6_APOB_AIMpos_TCRB	0.00146019	51	CAWSVRTDTEAFF
99	Donor6_APOB_AIMpos_TCRB	0.00146019	51	CASSLDGGGNQPQHF
100	Donor6_APOB_AIMpos_TCRB	0.00146019	51	CASSRRPYGYTF
101	Donor6_APOB_AIMpos_TCRB	0.00143156	50	CAWSVLRDQPQHF
102	Donor6_APOB_AIMpos_TCRB	0.00143156	50	CASSDLSQDIRYGYTF
103	Donor6_APOB_AIMpos_TCRB	0.00143156	50	CASSLEGGAEAFF
104	Donor6_APOB_AIMpos_TCRB	0.00140293	49	CASSWGGDSYEQYF
105	Donor6_APOB_AIMpos_TCRB	0.00140293	49	CASSPRLTFAYEQYF
106	Donor6_APOB_AIMpos_TCRB	0.00140293	49	CAISGGGLQETQYF

## Sheet: Donor 1_Fig. 2B
Serial No.	CDR3 rearrangement (nucleotide sequence)	Frequency in AIM+ subset	Copy number in AIM+ subset	CDR3 amino acid sequence	V gene	J gene	Log10Odds (AIM+ vs AIM-)	FDRadj_pval_Fisher's Exact test
1	TCGGCCCAAAAGAACCCGACAGCTTTCTATCTCTGTGCCAGTAGTACCACGGGACTAGCGGCATACAATGAGCAGTTCTTCGGGCCA	0.0239204	519	CASSTTGLAAYNEQFF	TCRBV19-01	TCRBJ02-01	1.96341	1.21e-241
2	CCCTCAGAACCCAGGGACTCAGCTGTGTACTTCTGTGCCAGCAGTTTTGTGGACAGCCCCGAATCCTACGAGCAGTACTTCGGGCCG	0.0223994	486	CASSFVDSPESYEQYF	TCRBV12	TCRBJ02-07	2.00743	2.67e-228
3	GCCCATCCTGAAGACAGCAGCTTCTACATCTGCAGTGCTAGAGTAACAGGCGGGGGGGCCCACACCGGGGAGCTGTTTTTTGGAGAA	0.0194497	422	CSARVTGGGAHTGELFF	TCRBV20	TCRBJ02-02	2.68647	2.7e-211
4	ACCTTGGAGCTGGGGGACTCGGCCCTTTATCTTTGCGCCAGCAGCTTGGCGCTTGGGACAGGGGACACTGAAGCTTTCTTTGGACAA	0.0188966	410	CASSLALGTGDTEAFF	TCRBV05-01	TCRBJ01-01	2.97497	1.92e-207
5	AGCACCTTGGAGCTGGGGGACTCGGCCCTTTATCTTTGCGCCAGCAGCTTGGCGGGGACAGGGACAAATGAGCAGTTCTTCGGGCCA	0.0182514	396	CASSLAGTGTNEQFF	TCRBV05-01	TCRBJ02-01	2.95988	2.28e-200
6	GTGACATCGGCCCAAAAGAACCCGACAGCTTTCTATCTCTGTGCCAGTAGAGGGCAGAGGGACACCGGGGAGCTGTTTTTTGGAGAA	0.0169148	367	CASRGQRDTGELFF	TCRBV19-01	TCRBJ02-02	2.62582	1.51e-183
7	AACCTGAGCTCTCTGGAGCTGGGGGACTCAGCTTTGTATTTCTGTGCCAGCAGCATCCGACCCAACGATGAGCAGTTCTTCGGGCCA	0.0168687	366	CASSIRPNDEQFF	TCRBV09-01	TCRBJ02-01	2.92567	4.49e-185
8	NTGTCGGCTGCTCCCTCCCAGACATCTGTGTACTTCTGTGCCAGCAGTTACTCGAGCGGGGGAGGCAATGAGCAGTTCTTCGGGCCA	0.0160391	348	CASSYSSGGGNEQFF	TCRBV06-05	TCRBJ02-01	2.60274	6.92e-174
9	CCCAGCCCCAACCAGACCTCTCTGTACTTCTGTGCCAGCAGAACCATAGGACAGGGGTCCTTTAACTATGGCTACACCTTCGGTTCG	0.011845	257	CASRTIGQGSFNYGYTF	TCRBV27-01	TCRBJ01-02	2.77212	2.55e-129
10	GGGGACTCGGCCCTCTATCTCTGTGCCAGCAGCTTGTTTCAGGCGGGTGGCGATCTCGGGGTGGGCCAGCCCCAGCATTTTGGTGAT	0.0109232	237	CASSLFQAGGDLGVGQPQHF	TCRBV05	TCRBJ01-05	2.73694	3.91e-119
11	GTGAACGCCTTGGAGCTGGACGACTCGGCCCTGTATCTCTGTGCCAGCAGCCAAATTCAGGGATTGAAGGGCTACACCTTCGGTTCG	0.0104623	227	CASSQIQGLKGYTF	TCRBV05-04	TCRBJ01-02	2.71821	4.92e-114
12	NNNNNNNNNNTGTCGGCTGCTCCCTCCCAGACATCTGTGTACTTCTGTGCCAGCAGCCTACCTGGGGGAGCCCAGCATTTTGGTGAT	0.0104623	227	CASSLPGGAQHF	TCRBV06-05	TCRBJ01-05	2.24109	1.93e-110
13	CATCCTGAAGACAGCAGCTTCTACATCTGCAGTGCTAGTCACGACCCAGGGCGACCGAACTCTGGAAACACCATATATTTTGGAGAG	0.0090796	197	CSASHDPGRPNSGNTIYF	TCRBV20-01	TCRBJ01-03	2.17953	3.3e-95
14	CACACCCTGCAGCCAGAAGACTCGGCCCTGTATCTCTGTGCCAGCAGCCAAGCCGAAGGAGGGCAGTACGAGCAGTACTTCGGGCCG	0.00903351	196	CASSQAEGGQYEQYF	TCRBV04-02	TCRBJ02-07	11.6414	2.61e-100
15	ACGATCCAGCGCACAGAGCAGGAGGACTCGGCCGTGTATCTCTGTGCCAGCAGCTTAGTCGTCCGGGGGGAGCAGTACTTCGGGCCG	0.00875697	190	CASSLVVRGEQYF	TCRBV07-02	TCRBJ02-07	1.527	1.74e-79
16	ATCCGGTCCACAAAGCTGGAGGACTCAGCCATGTACTTCTGTGCCAGCAGGGCCTACCTTGGGAATCAGCCCCAGCATTTTGGTGAT	0.00852652	185	CASRAYLGNQPQHF	TCRBV02-01	TCRBJ01-05	11.6163	1.09e-94
17	CAGGTAGTGCGAGGAGATTCGGCAGCTTATTTCTGTGCCAGCTCACCCGGACAGGGGGAAGCCAAAAACATTCAGTACTTCGGCGCC	0.00848043	184	CASSPGQGEAKNIQYF	TCRBV18-01	TCRBJ02-04	2.14988	1.16e-88
18	TCGGCTGCTCCCTCCCAGACATCTGTGTACTTCTGTGCCAGCAGTTACTCAGGCAGGGCTGGGGCCAACGTCCTGACTTTCGGGGCC	0.00848043	184	CASSYSGRAGANVLTF	TCRBV06-05	TCRBJ02-06	1.92804	8.98e-86
19	AGCAACATGAGCCCTGAAGACAGCAGCATATATCTCTGCAGCTCTTGGACAGGGGCGGTAACAAATCGTGGCTACACCTTCGGTTCG	0.00815781	177	CSSWTGAVTNRGYTF	TCRBV29-01	TCRBJ01-02	2.61016	1.54e-88
20	CTCACTGTGACATCGGCCCAAAAGAACCCGACAGCTTTCTATCTCTGTGCCAGTAGTATGGGATTCCAGCCCCAGCATTTTGGTGAT	0.00815781	177	CASSMGFQPQHF	TCRBV19-01	TCRBJ01-05	11.5971	1.39e-90
21	ACCCTGCAGCCAGAAGACTCGGCCCTGTATCTCTGTGCCAGCAGCCAAGATCCTGGGGACTTTAACTATGGCTACACCTTCGGTTCG	0.00792736	172	CASSQDPGDFNYGYTF	TCRBV04-02	TCRBJ01-02	1.64347	5.88e-75
22	GCTGCTCCCTCCCAGACATCTGTGTACTTCTGTGCCAGCAGTTACTTGGGGACCGGGGTAGTCGGAAACACCATATATTTTGGAGAG	0.00792736	172	CASSYLGTGVVGNTIYF	TCRBV06	TCRBJ01-03	2.29669	3.14e-84
23	ACGTTGGCGTCTGCTGTACCCTCTCAGACATCTGTGTACTTCTGTGCCAGCAGCCAATGGCCCACCGGGGAGCAGTTCTTCGGGCCA	0.00783518	170	CASSQWPTGEQFF	TCRBV06-04	TCRBJ02-01	2.11551	1.12e-81
24	CTGGAGTCCGCCAGCACCAACCAGACATCTATGTACCTCTGTGCCAGCAGTTCGTTAGGCAAAAACACTGAAGCTTTCTTTGGACAA	0.00774301	168	CASSSLGKNTEAFF	TCRBV28-01	TCRBJ01-01	2.5875	5.37e-84
25	CTGATTCTGGAGTCCGCCAGCACCAACCAGACATCTATGTACCTCTGTGCCAGCAGCGAATCCGGGGTAGAGCAGTACTTCGGGCCG	0.00755865	164	CASSESGVEQYF	TCRBV28-01	TCRBJ02-07	11.5639	5.37e-84
26	GTGAGCACCTTGGAGCTGGGGGACTCGGCCCTTTATCTTTGCGCCAGCAGATTTTCGACAGGGGTGGAAAAACTGTTTTTTGGCAGT	0.00742038	161	CASRFSTGVEKLFF	TCRBV05-01	TCRBJ01-04	11.5559	1.8e-82
27	CCCTCAGAACCCAGGGACTCAGCTGTGTATTTTTGTGCTAGTGAACGGCCAGGGGGCCCCCACCCGGGCGAGCAGTACTTCGGGCCG	0.00705167	153	CASERPGGPHPGEQYF	TCRBV12-05	TCRBJ02-07	1.13191	1.59e-51
28	GCTCCCTCCCAGACATCTGTGTACTTCTGTGCCAGCAGTCCAGTCCCGGGACAGGGGGCATACAACACTGAAGCTTTCTTTGGACAA	0.00705167	153	CASSPVPGQGAYNTEAFF	TCRBV06-06	TCRBJ01-01	11.5338	2.18e-78
29	ACATCGGCCCAAAAGAACCCGACAGCTTTCTATCTCTGTGCCAGTAGTATAGCCCCTACAGGGGATCAGCCCCAGCATTTTGGTGAT	0.0064525	140	CASSIAPTGDQPQHF	TCRBV19-01	TCRBJ01-05	1.46693	2.36e-57
30	CGGTCCACAAAGCTGGAGGACTCAGCCATGTACTTCTGTGCCAGCAGTGACTCGGCGGGGGGCACCAATGAGCAGTTCTTCGGGCCA	0.00640642	139	CASSDSAGGTNEQFF	TCRBV02-01	TCRBJ02-01	1.30107	1.82e-52
31	CAGCGCACAGAGCAGGAGGACTCGGCCGTGTATCTCTGTGCCAGCAGCCTGGGGGGACGGGGAACTGATCCCCTCCACTTTGGGAAC	0.00636033	138	CASSLGGRGTDPLHF	TCRBV07-02	TCRBJ01-06	11.489	1.14e-70
32	CACCTACACACCCTGCAGCCAGAAGACTCGGCCCTGTATCTCTGCGCCAGCAGCCAGGGGACAGGGGATGAGCAGTACTTCGGGCCG	0.00612988	133	CASSQGTGDEQYF	TCRBV04-03	TCRBJ02-07	11.4729	4.25e-68
33	CAGCCAGAAGACTCGGCCCTGTATCTCTGCGCCAGCAGCCAAGACCCCGGACAGATCTCTGGGGCCAACGTCCTGACTTTCGGGGCC	0.00612988	133	CASSQDPGQISGANVLTF	TCRBV04-03	TCRBJ02-06	2.00892	5.56e-63
34	GTGAGCACCTTGGAGCTGGGGGACTCGGCCCTTTATCTTTGCGCCAGCAGCCGCGAGGGGGGCGCCTACGAGCAGTACTTCGGGCCG	0.00599161	130	CASSREGGAYEQYF	TCRBV05-01	TCRBJ02-07	11.463	1.46e-66
35	NTGTCGGCTGCTCCCTCCCAGACATCTGTGTACTTCTGTGCCAGCAGAGACCCGGGACAGGGGGTAGATACGCAGTATTTTGGCCCA	0.00580725	126	CASRDPGQGVDTQYF	TCRBV06-05	TCRBJ02-03	1.31643	4.94e-48
36	ATCCAGCCTGCAAAGCTTGAGGACTCGGCCGTGTATCTCTGTGCCAGCAGCCAGTTTACCTATAATTCACCCCTCCACTTTGGGAAC	0.00548463	119	CASSQFTYNSPLHF	TCRBV11-02	TCRBJ01-06	11.4246	6.51e-61
37	CGCACAGAGCAGGAGGACTCGGCCGTGTATCTCTGTGCCAGCAGCTTAAATCGGGAGCACTCTGGAAACACCATATATTTTGGAGAG	0.00548463	119	CASSLNREHSGNTIYF	TCRBV07-02	TCRBJ01-03	11.4246	6.51e-61
38	GTGACCAGTGCCCATCCTGAAGACAGCAGCTTCTACATCTGCAGTGCCCCATCCGGACCTAGGGATCAGCCCCAGCATTTTGGTGAT	0.00543854	118	CSAPSGPRDQPQHF	TCRBV20	TCRBJ01-05	11.421	2.08e-60
39	AATGTGAGCACCTTGGAGCTGGGGGACTCGGCCCTTTATCTTTGCGCCAGCAGCTTGACTACCTATGAGGAGCAGTACTTCGGGCCG	0.00539245	117	CASSLTTYEEQYF	TCRBV05-01	TCRBJ02-07	11.4173	6.65e-60
40	CACCTACACACCCTGCAGCCAGAAGACTCGGCCCTGTATCTCTGCGCCAGCAGCCAAGTTGTGTCCTACGAGCAGTACTTCGGGCCG	0.00534636	116	CASSQVVSYEQYF	TCRBV04-03	TCRBJ02-07	11.4136	2.13e-59
41	ACGTTGGCGTCTGCTGTACCCTCTCAGACATCTGTGTACTTCTGTGCCAGCAGTGACGGGACCGGAGATACGCAGTATTTTGGCCCA	0.00530027	115	CASSDGTGDTQYF	TCRBV06-04	TCRBJ02-03	11.4098	6.82e-59
42	CTGACAGTGACCAGTGCCCATCCTGAAGACAGCAGCTTCTACATCTGCAGTGCCTTCTTGACCGGAGGCGAGCAGTACTTCGGGCCG	0.005162	112	CSAFLTGGEQYF	TCRBV20	TCRBJ02-07	11.3983	2.36e-57
43	CCCTCAGAACCCAGGGACTCAGCTGTGTACTTCTGTGCCAGCAGCCAATCTAAAGGCGACCTTTCCGGGGAGCTGTTTTTTGGAGAA	0.00511592	111	CASSQSKGDLSGELFF	TCRBV12	TCRBJ02-02	11.3944	7.41e-57
44	AGCACCTTGGAGCTGGGGGACTCGGCCCTTTATCTTTGCGCCAGCAGCTTGGAGTCTACCTCGAACACTGAAGCTTTCTTTGGACAA	0.00488547	106	CASSLESTSNTEAFF	TCRBV05-01	TCRBJ01-01	2.38749	2.04e-52
45	GAGATCCAGTCCACGGAGTCAGGGGACACAGCACTGTATTTCTGTGCCAGCAACCGGGACAGGGCCAACGAGCAGTACTTCGGGCCG	0.00437849	95	CASNRDRANEQYF	TCRBV21-01	TCRBJ02-07	11.3268	1.28e-48
46	ACCAGTGCCCATCCTGAAGACAGCAGCTTCTACATCTGCAGTGCTAGAGATCCCGGGACAGGGGCCTACGAGCAGTACTTCGGGCCG	0.00419413	91	CSARDPGTGAYEQYF	TCRBV20	TCRBJ02-07	2.32123	9.09e-45
47	NNNNTGTCGGCTGCTCCCTCCCAGACATCTGTGTACTTCTGTGCCAGCAGCGGTCTGTGGAGTTCCTACGAGCAGTACTTCGGGCCG	0.00419413	91	CASSGLWSSYEQYF	TCRBV06-05	TCRBJ02-07	11.3081	1.44e-46
48	GTGACCAGTGCCCATCCTGAAGACAGCAGCTTCTACATCTGCAGTGCTGCGGGGACACTGAATAATTCACCCCTCCACTTTGGGAAT	0.00405586	88	CSAAGTLNNSPLHF	TCRBV20	TCRBJ01-06	2.30667	2.96e-43
49	ACCCTGCAGCCAGAAGACTCGGCCCTGTATCTCTGCGCCAGCAGCCCCCAAGGGGACGGAACTGGAAACACCATATATTTTGGAGAG	0.00391759	85	CASSPQGDGTGNTIYF	TCRBV04-03	TCRBJ01-03	11.2785	1.73e-43
50	CTGGAGTCAGCTACCCGCTCCCAGACATCTGTGTATTTCTGCGCCAGCAGTACAGGGGAGCCCGGAAACACCATATATTTTGGAGAG	0.00391759	85	CASSTGEPGNTIYF	TCRBV10-02	TCRBJ01-03	11.2785	1.73e-43
51	ATCCAGCCCTCAGAACCCAGGGACTCAGCTGTGTACTTCTGTGCCAGCAGTTTTACGGGAGGTGGCTACGAGCAGTACTTCGGGCCG	0.0038715	84	CASSFTGGGYEQYF	TCRBV12	TCRBJ02-07	11.2734	5.48e-43
52	GTGACCAGTGCCCATCCTGAAGACAGCAGCTTCTACATCTGCAGTGCTAGTACAGGACAGCTCTCCTACGAGCAGTACTTCGGGCCG	0.00377932	82	CSASTGQLSYEQYF	TCRBV20-01	TCRBJ02-07	2.276	3.32e-40
53	NNNNNNNNNNTGTCGGCTGCTCCCTCCCAGACATCTGTGTACTTCTGTGCCAGCAGTTACCAGGGGGAGGAAGCTTTCTTTGGACAA	0.00373324	81	CASSYQGEEAFF	TCRBV06-05	TCRBJ01-01	2.27067	1.06e-39
54	CAGCGCACAGAGCAGGAGGACTCGGCCGTGTATCTCTGTGCCAGCAGCTTAGCAGTAGCGGGAACAGATACGCAGTATTTTGGCCCA	0.00368715	80	CASSLAVAGTDTQYF	TCRBV07-02	TCRBJ02-03	11.2522	6.32e-41
55	AAGATCCGGTCCACAAAGCTGGAGGACTCAGCCATGTACTTCTGTGCCAGCAGTGGGGGGTCGGGGGATGAGCAGTTCTTCGGGCCA	0.00364106	79	CASSGGSGDEQFF	TCRBV02-01	TCRBJ02-01	1.78269	5.41e-36
56	GACAGCAGCTTCTACATCTGCAGTGCTAGGGCCACAGGGGGTCTAGGCGTATCGTCTGGGTACACCGGGGAGCTGTTTTTTGGAGAA	0.00359497	78	CSARATGGLGVSSGYTGELFF	TCRBV20	TCRBJ02-02	1.95325	9.55e-37
57	NNNNTGTCGGCTGCTCCCTCCCAAACATCTGTGTACTTCTGTGCCAGCTCGCGATTCACTGGGGCCAACGTCCTGACTTTCGGGGCC	0.00354888	77	CASSRFTGANVLTF	TCRBV06	TCRBJ02-06	1.94765	2.97e-36
58	AAGATCCAGCCTGCAAAGCTTGAGGACTCGGCCGTGTATCTCTGTGCCAGCAGCTCGGACAGGAGCTATGGCTACACCTTCGGTTCG	0.0034567	75	CASSSDRSYGYTF	TCRBV11-02	TCRBJ01-02	2.23725	1.15e-36
59	ATGAATGTGAGCACCTTGGAGCTGGGGGACTCGGCCCTTTATCTTTGCGCCAGCAGCTTGGGTCTTGGGGAGCTGTTTTTTGGAGAA	0.0034567	75	CASSLGLGELFF	TCRBV05-01	TCRBJ02-02	11.2242	2.32e-38
60	AGCTCTCTGGAGCTGGGGGACTCAGCTTTGTATTTCTGTGCCAGCAGCCCCCAAACCTCGAACACCGGGGAGCTGTTTTTTGGAGAA	0.00341061	74	CASSPQTSNTGELFF	TCRBV09-01	TCRBJ02-02	11.2183	7.51e-38
61	ATCCAGCCCTCAGAACCCAGGGACTCAGCTGTGTACTTCTGTGCCAGCAGCCCGATCGGACCGGGAGGTGAGCAGTTCTTCGGGCCA	0.00336452	73	CASSPIGPGGEQFF	TCRBV12	TCRBJ02-01	1.92448	2.78e-34
62	AACCTGAGCTCTCTGGAGCTGGGGGACTCAGCTTTGTATTTCTGTGCCAGCAGCGTAGCTGGGGCTTCACCCCTCCACTTTGGGAAT	0.00331843	72	CASSVAGASPLHF	TCRBV09-01	TCRBJ01-06	2.21952	3.6e-35
63	ACAGTGACCAGTGCCCATCCTGAAGACAGCAGCTTCTACATCTGCAGTGCCTTCGCGAGGGAAATTGGGGAGCAGTTCTTCGGGCCA	0.00331843	72	CSAFAREIGEQFF	TCRBV20	TCRBJ02-01	1.61746	2e-31
64	CGCACAGAGCAGCGGGACTCGGCCATGTATCGCTGTGCCAGCAGCTCGGGGGGTGTTATGGGTGGTGAAAAACTGTTTTTTGGCAGT	0.00331843	72	CASSSGGVMGGEKLFF	TCRBV07-06	TCRBJ01-04	11.2064	8.01e-37
65	TCAGCTGCTCCCTCTCAGACTTCTGTTTACTTCTGTGCCAGCACCCTACTTAACCGGACAGGTGCCTACGAGCAGTACTTCGGGCCG	0.00331843	72	CASTLLNRTGAYEQYF	TCRBV06-07	TCRBJ02-07	2.21952	3.6e-35
66	GCCTTGTTGCTGGGGGACTCGGCCCTGTATCTCTGTGCCAGCAGCTCTTATAAGGGGGCTTCTGGAAACACCATATATTTTGGAGAG	0.00327234	71	CASSSYKGASGNTIYF	TCRBV05-05	TCRBJ01-03	1.4353	5.38e-29
67	AAGAAGCTCCTTCTCAGTGACTCTGGCTTCTATCTCTGTGCCTGGAGTGTACTCGAGGGGGCTCGTTCACCCCTCCACTTTGGGAAT	0.00322625	70	CAWSVLEGARSPLHF	TCRBV30-01	TCRBJ01-06	11.1942	7.88e-36
68	AGCTCTCTGGAGCTGGGGGACTCAGCTTTGTATTTCTGTGCCAGCAGCTCCACCCGGGACGTGCACAATGAGCAGTTCTTCGGGCCA	0.00322625	70	CASSSTRDVHNEQFF	TCRBV09-01	TCRBJ02-01	11.1942	7.88e-36
69	ATCCTGGAGTCGCCCAGCCCCAACCAGACCTCTCTGTACTTCTGTGCCAGCAGTTCACAGGGTCGACAGCCCCAGCATTTTGGTGAT	0.00322625	70	CASSSQGRQPQHF	TCRBV27-01	TCRBJ01-05	1.36218	1.19e-27
70	ACCAGTGCCCATCCTGAAGACAGCAGCTTCTACATCTGCAGTGCTAGGGGTGACAGGGGGATTGAAGAGACCCAGTACTTCGGGCCA	0.00318016	69	CSARGDRGIEETQYF	TCRBV20	TCRBJ02-05	1.90001	2.9e-32
71	CGCACAGAGCGGGGGGACTCAGCCGTGTATCTCTGTGCCAGCAGCTTATCAGCAGGGGGCCTGAACACTGAAGCTTTCTTTGGACAA	0.00308799	67	CASSLSAGGLNTEAFF	TCRBV07-03	TCRBJ01-01	11.1752	2.66e-34
72	CTGAAGATCCGGTCCACAAAGCTGGAGGACTCAGCCATGTACTTCTGTGCCAGCCAGGGGACGAACACTGAAGCTTTCTTTGGACAA	0.00308799	67	CASQGTNTEAFF	TCRBV02-01	TCRBJ01-01	11.1752	2.66e-34
73	GCCCATCCTGAAGACAGCAGCTTCTACATCTGCAGTGCTAGAGATCCATCCCGCGGGGGGGGTACAGATACGCAGTATTTTGGCCCA	0.00299581	65	CSARDPSRGGGTDTQYF	TCRBV20	TCRBJ02-03	1.87407	2.8e-30
74	CAGCGCACAGAGCGGGGGGACTCAGCCGTGTATCTCTGTGCCAGCAGCTTAAATGGGGTTTCGGGGGAGACCCAGTACTTCGGGCCA	0.00285754	62	CASSLNGVSGETQYF	TCRBV07-03	TCRBJ02-05	2.15458	4.03e-30
75	CTGGAGTCCGCCAGCACCAACCAGACATCTATGTACCTCTGTGCCAGCGAGTCAACTAGCGGGAGAATTTGGCAGTTCTTCGGGCCA	0.00285754	62	CASESTSGRIWQFF	TCRBV28-01	TCRBJ02-01	11.1415	9.89e-32
76	GTGAGCACCTTGGAGCTGGGGGACTCGGCCCTTTATCTTTGCGCCAGCAGTCGTTTAGGTCCTAACACTGAAGCTTTCTTTGGACAA	0.00285754	62	CASSRLGPNTEAFF	TCRBV05-01	TCRBJ01-01	1.00847	2.86e-19
77	AATGTGAGCACCTTGGAGCTGGGGGACTCGGCCCTTTATCTTTGCGCCAGCAGCCCACGAGGGGGGCAGCCCCAGCATTTTGGTGAT	0.00281145	61	CASSPRGGQPQHF	TCRBV05-01	TCRBJ01-05	11.1344	3.13e-31
78	ACGATCCAGCGCACAGAGCAGGAGGACTCGGCCGTGTATCTCTGTGCCAGCAGCTTAGGGGTAGAGTACGAGCAGTACTTCGGGCCG	0.00281145	61	CASSLGVEYEQYF	TCRBV07-02	TCRBJ02-07	1.84649	2.74e-28
79	ATCCAGCCCTCAGAACCCAGGGACTCAGCTGTGTACTTCTGTGCCAGCAGTTTATTGGACGGCACCTACGAGCAGTACTTCGGGCCG	0.00281145	61	CASSLLDGTYEQYF	TCRBV12	TCRBJ02-07	2.14752	1.29e-29
80	ATCCAGCGCACAGAGCAGGAGGACTCGGCCGTGTATCTCTGTGCCAGCAGAATGGAGGGGTCTGGAAACACCATATATTTTGGAGAG	0.00281145	61	CASRMEGSGNTIYF	TCRBV07-02	TCRBJ01-03	11.1344	3.13e-31
81	NCTCTGAAGATCCGGTCCACAAAGCTGGAGGACTCAGCCATGTACTTCTGTGCCAGCATTTTTAAGGCCGAAGCTTTCTTTGGACAA	0.00276536	60	CASIFKAEAFF	TCRBV02-01	TCRBJ01-01	11.1272	1.02e-30
82	TCGCCCAGCCCCAACCAGACCTCTCTGTACTTCTGTGCCAGCAGTTCATGGGGGGGGTTGTACACAGATACGCAGTATTTTGGCCCA	0.00262709	57	CASSSWGGLYTDTQYF	TCRBV27-01	TCRBJ02-03	11.105	3.46e-29
83	ACTGTGAGCAACATGAGCCCTGAAGACAGCAGCATATATCTCTGCAGCGTTGAAGCGGAAAACACCGGGGAGCTGTTTTTTGGAGAA	0.00253491	55	CSVEAENTGELFF	TCRBV29-01	TCRBJ02-02	11.0895	3.57e-28
84	CGGTCCACAAAGCTGGAGGACTCAGCCATGTACTTCTGTGCCAGCAGTGAGGGGGGACTAGCGGGGTACGAGCAGTACTTCGGGCCG	0.00253491	55	CASSEGGLAGYEQYF	TCRBV02-01	TCRBJ02-07	11.0895	3.57e-28
85	AATGTGAGCACCTTGGAGCTGGGGGACTCGGCCCTTTATCTTTGCGCCAGCAGCTTGGAGGAGAACACTGAAGCTTTCTTTGGACAA	0.00248882	54	CASSLEENTEAFF	TCRBV05-01	TCRBJ01-01	11.0815	1.16e-27
86	AAGGTGCAGCCTGCAGAACTGGAGGATTCTGGAGTTTATTTCTGTGCCAGCAGCCAAGATGCTAACTATGGCTACACCTTCGGTTCG	0.00244273	53	CASSQDANYGYTF	TCRBV14-01	TCRBJ01-02	2.08646	1.41e-25
87	ACTGTGACATCGGCCCAAAAGAACCCGACAGCTTTCTATCTCTGTGCCAGTAGTACACGGGATCCCACTGAAGCTTTCTTTGGACAA	0.00235055	51	CASSTRDPTEAFF	TCRBV19-01	TCRBJ01-01	11.0567	4.08e-26
88	ACCAGTGCCCATCCTGAAGACAGCAGCTTCTACATCTGCAGTGCTACTAGTCCCCGGGGATATAATGAAAAACTGTTTTTTGGCAGT	0.00230447	50	CSATSPRGYNEKLFF	TCRBV20	TCRBJ01-04	2.06116	4.5e-24
89	ATCCAGCGCACAGAGCGGGGGGACTCAGCCGTGTATCTCTGTGCCAGCAGCCTCAATTCCCTCACAGATACGCAGTATTTTGGCCCA	0.00230447	50	CASSLNSLTDTQYF	TCRBV07-03	TCRBJ02-03	2.06116	4.5e-24
90	CCTGCAGAACTGGAGGATTCTGGAGTTTATTTCTGTGCCAGCAGCCAAGAACTATGGGTCTTGAACACTGAAGCTTTCTTTGGACAA	0.00230447	50	CASSQELWVLNTEAFF	TCRBV14-01	TCRBJ01-01	2.06116	4.5e-24
91	AATGTGAACGCCTTGGAGCTGGACGACTCGGCCCTGTATCTCTGTGCCAGCAGCTCCCCGGGGAAAGACGTGGCTTTCTTTGGACAA	0.00225838	49	CASSSPGKDVAFF	TCRBV05-04	TCRBJ01-01	11.0393	4.33e-25
92	ACCCTGCAGCCAGAAGACTCGGCCCTGTATCTCTGCGCCAGCAGCCAAGTGGTGGTAGCGGAGGCGCATGAGCAGTTCTTCGGGCCA	0.00225838	49	CASSQVVVAEAHEQFF	TCRBV04-03	TCRBJ02-01	2.05238	1.42e-23
93	CCAGAAGACTCAGCCCTGTATCTCTGCGCCAGCAGCCAAGATAGGCGGGCATCTTTATCCCCCAGCTATGGCTACACCTTCGGTTCG	0.0021662	47	CASSQDRRASLSPSYGYTF	TCRBV04-01	TCRBJ01-02	1.08005	1.02e-15
94	GTAGTGCGAGGAGATTCGGCAGCTTATTTCTGTGCCAGCTCACCACCCGGTCAGGGGTTTGCTAATGAAAAACTGTTTTTTGGCAGT	0.0021662	47	CASSPPGQGFANEKLFF	TCRBV18-01	TCRBJ01-04	2.03429	1.37e-22
95	NTGTCGGCTGCTCCCTCCCAGACATCTGTGTACTTCTGTGCCAGCAGGGCCCCCGGGACAGAACACTACGAGCAGTACTTCGGGCCG	0.0021662	47	CASRAPGTEHYEQYF	TCRBV06-05	TCRBJ02-07	11.0212	4.5e-24
96	NTGTCGGCTGCTCCCTCCCAGACATCTGTGTACTTCTGTGCCAGCAGTGACGCTGGCAGGTACTATGAAAAACTGTTTTTTGGCAGT	0.0021662	47	CASSDAGRYYEKLFF	TCRBV06-01	TCRBJ01-04	2.03429	1.37e-22
97	TCAGCTACCCGCTCCCAGACATCTGTGTATTTCTGCGCCAGCAGTGAGTCTCCCCGGCCGGCGGGCTATGGCTACACCTTCGGTTCG	0.0021662	47	CASSESPRPAGYGYTF	TCRBV10-02	TCRBJ01-02	2.03429	1.37e-22
98	AAGATCCGGTCCACAAAGCTGGAGGACTCAGCCATGTACTTCTGTGCCAGCAGTGGGGGGGCGGGGGATGAGCAGTTCTTCGGGCCA	0.00212011	46	CASSGGAGDEQFF	TCRBV02-01	TCRBJ02-01	11.0119	1.42e-23
99	AGGATCCAGCAGGTAGTGCGAGGAGATTCGGCAGCTTATTTCTGTGCCAGCTCACCAGACAGGGGCCCCGGCTACACCTTCGGTTCG	0.00212011	46	CASSPDRGPGYTF	TCRBV18-01	TCRBJ01-02	11.0119	1.42e-23
100	NNNNTGTCGGCTGCTCCCTCCCAGACATCTGTGTACTTCTGTGCCAGCAGTTCCTCGAACTCTGGAAACACCATATATTTTGGAGAG	0.00212011	46	CASSSSNSGNTIYF	TCRBV06-05	TCRBJ01-03	11.0119	1.42e-23
101	ATCCAGCGCACAGAGCGGGGGGACTCAGCCGTGTATCTCTGTGCCAGCAGCGTGGACAGGAGCTCCTACGAGCAGTACTTCGGGCCG	0.00207402	45	CASSVDRSSYEQYF	TCRBV07-03	TCRBJ02-07	11.0023	4.55e-23
102	CTGACTGTGAGCAACATGAGCCCTGAAGACAGCAGCATATATCTCTGCAGCGTTGCTCTGGACGCAGATACGCAGTATTTTGGCCCA	0.00207402	45	CSVALDADTQYF	TCRBV29-01	TCRBJ02-03	2.0154	1.39e-21
103	TCCGCCAGCACCAACCAGACATCTATGTACCTCTGTGCCAGCAGTTCCCCGGCTCGGGGGGGTATGGATGGCTACACCTTCGGTTCG	0.00207402	45	CASSSPARGGMDGYTF	TCRBV28-01	TCRBJ01-02	11.0023	4.55e-23
104	TCGGCCCAAAAGAACCCGACAGCTTTCTATCTCTGTGCCAGTAGTATATCGACAGGGAGCTCCTACAATGAGCAGTTCTTCGGGCCA	0.00207402	45	CASSISTGSSYNEQFF	TCRBV19-01	TCRBJ02-01	11.0023	4.55e-23
105	AATTCCCTGGAGCTTGGTGACTCTGCTGTGTATTTCTGTGCCAGCAGCCAGGGGACAGGGTATCCCTACGAGCAGTACTTCGGGCCG	0.00202793	44	CASSQGTGYPYEQYF	TCRBV03-01/03-02	TCRBJ02-07	10.9925	1.44e-22
106	CACACCCTGCAGCCAGAAGACTCGGCCCTGTATCTCTGCGCCAGCAGCCCGCTAGGGACCCCCTCCTACGAGCAGTACTTCGGGCCG	0.00198184	43	CASSPLGTPSYEQYF	TCRBV04-03	TCRBJ02-07	1.69462	2.05e-19
107	CCCCTGATCCTGGAGTCGCCCAGCCCCAACCAGACCTCTCTGTACTTCTGTGCCAGCAGTTTAGGTGGGACGGAGTACTTCGGGCCG	0.00198184	43	CASSLGGTEYF	TCRBV27-01	TCRBJ02-07	1.99566	1.39e-20
108	NNNNNNNTGTCGGCTGCTCCCTCCCAGACATCTGTGTACTTCTGTGCCAGCACCAATAGCGGGACCGGTGAGCAGTTCTTCGGGCCA	0.00198184	43	CASTNSGTGEQFF	TCRBV06-05	TCRBJ02-01	10.9826	4.71e-22
109	ACAGTGACCAGTGCCCATCCTGAAGACAGCAGCTTCTACATCTGCAGTGCAGCCCGGGGGGGAGACACTGAAGCTTTCTTTGGACAA	0.00193575	42	CSAARGGDTEAFF	TCRBV20	TCRBJ01-01	10.9723	1.51e-21
110	ACAGTGACCAGTGCCCATCCTGAAGACAGCAGCTTCTACATCTGCAGTGCTAGAGCAACAGTACAAGAGACCCAGTACTTCGGGCCA	0.00193575	42	CSARATVQETQYF	TCRBV20	TCRBJ02-05	1.68441	6.26e-19
111	CTGACTGTGAGCAACATGAGCCCTGAAGACAGCAGCATATATCTCTGCAGCGTAACGACAGGGTACGGTGGCTACACCTTCGGTTCG	0.00193575	42	CSVTTGYGGYTF	TCRBV29-01	TCRBJ01-02	10.9723	1.51e-21
112	AATGTGAGCACCTTGGAGCTGGGGGACTCGGCCCTTTATCTTTGCGCCAGCAGCCCGAACCCTCAAGAGACCCAGTACTTCGGGCCA	0.00188966	41	CASSPNPQETQYF	TCRBV05-01	TCRBJ02-05	1.49786	1.99e-17
113	ATTCTGGAGTCCGCCAGCACCAACCAGACATCTATGTACCTCTGTGCCAGCAGTACACCGAACCAAGAGACCCAGTACTTCGGGCCA	0.00188966	41	CASSTPNQETQYF	TCRBV28-01	TCRBJ02-05	10.9619	4.93e-21
114	AAGATCCAGCCCTCAGAACCCAGGGACTCAGCTGTGTACTTCTGTGCCAGCAGCCAAAATTGGAGCTACGAGCAGTACTTCGGGCCG	0.00184357	40	CASSQNWSYEQYF	TCRBV12-03/12-04	TCRBJ02-07	10.9512	1.58e-20
115	ATCCAGCGCACAGAGCGGGGGGACTCAGCCGTGTATCTCTGTGCCAGCAGCCTTCAGGGGGGATACGGGGAGCTGTTTTTTGGAGAA	0.00184357	40	CASSLQGGYGELFF	TCRBV07-03	TCRBJ02-02	10.9512	1.58e-20
116	AAGATCCAGCCCTCAGAACCCAGGGACTCAGCTGTGTACTTCTGTGCCAGCAGCCAGGACGGGTACACTGAAGCTTTCTTTGGACAA	0.00179748	39	CASSQDGYTEAFF	TCRBV12-03/12-04	TCRBJ01-01	10.9402	5.13e-20
117	GCAATCCTGTCCTCAGAACCGGGAGACACGGCACTGTATCTCTGCGCCAGCAGTCCTCGGGGGGGGAATGGCTACACCTTCGGTTCG	0.00179748	39	CASSPRGGNGYTF	TCRBV23-01	TCRBJ01-02	10.9402	5.13e-20
118	AGTGCCCATCCTGAAGACAGCAGCTTCTACATCTGCAGTGCTAGTAGGTCGCAGGGTCAATACCAAGAGACCCAGTACTTCGGGCCA	0.00175139	38	CSASRSQGQYQETQYF	TCRBV20-01	TCRBJ02-05	10.9289	1.65e-19
119	GTGAGCACCTTGGAGCTGGGGGACTCGGCCCTTTATCTTTGCGCCAGCAGCGCAGGGTCACCAGAAAACATTCAGTACTTCGGCGCC	0.00175139	38	CASSAGSPENIQYF	TCRBV05-01	TCRBJ02-04	10.9289	1.65e-19
120	NTGTCGGCTGCTCCCTCCCAGACATCTGTGTACTTCTGTGCCAGCAAACCCGTAGTGATGGGTCGAGATGAGCAGTTCTTCGGGCCA	0.00175139	38	CASKPVVMGRDEQFF	TCRBV06-05	TCRBJ02-01	1.24301	2.21e-14
121	TCGGCCCAAAAGAACCCGACAGCTTTCTATCTCTGTGCCAGTATTGGTCGCGAGGGACAGCCTTCTTATGGCTACACCTTCGGTTCG	0.00175139	38	CASIGREGQPSYGYTF	TCRBV19-01	TCRBJ01-02	10.9289	1.65e-19
122	ATCCGGTCCACAAAGCTGGAGGACTCAGCCATGTACTTCTGTGCCAGTCAGGATGACCCAACTAATGAAAAACTGTTTTTTGGCAGT	0.00170531	37	CASQDDPTNEKLFF	TCRBV02-01	TCRBJ01-04	10.9173	5.25e-19
123	CACATCAATTCCCTGGAGCTTGGTGACTCTGCTGTGTATTTCTGTGCCAGCAGCCTTGCGGCAGTTGGGGGGTCTAACTTCGGTTCG	0.00170531	37	CASSLAAVGGSNF	TCRBV03-01/03-02	TCRBJ01-02	10.9173	5.25e-19
124	AAGATCCAGCCCTCAGAACCCAGGGACTCAGCTGTGTACTTCTGTGCCAGCAGTTTAAGGGAAACGGCTGAAGCTTTCTTTGGACAA	0.00165922	36	CASSLRETAEAFF	TCRBV12-03/12-04	TCRBJ01-01	1.91849	4.34e-17
125	ACATCGGCCCAAAAGAACCCGACAGCTTTCTATCTCTGTGCCAGTAGTACCTCACCAGGTGGAGGGACTGAAGCTTTCTTTGGACAA	0.00165922	36	CASSTSPGGGTEAFF	TCRBV19-01	TCRBJ01-01	1.44137	4.79e-15
126	GAGTCGCCCAGCCCCAACCAGACCTCTCTGTACTTCTGTGCCAGCAGTTTATCGTGGACCGGTAACTATGGCTACACCTTCGGTTCG	0.00165922	36	CASSLSWTGNYGYTF	TCRBV27-01	TCRBJ01-02	10.9054	1.7e-18
127	CGCACAGAGCAGGGGGACTCGGCCATGTATCTCTGTGCCAGCAGCCCTAGGGGACAGGGGATTGAAGAGACCCAGTACTTCGGGCCA	0.00161313	35	CASSPRGQGIEETQYF	TCRBV07-09	TCRBJ02-05	1.90625	1.36e-16
128	GACATCCGCTCACCAGGCCTGGGGGACGCAGCCATGTACCTGTGTGCCACCAGCCCACAGATGAACTATGGCTACACCTTCGGTTCG	0.00161313	35	CATSPQMNYGYTF	TCRBV15-01	TCRBJ01-02	10.8932	5.58e-18
129	TTGGAGATCCAGCGCACAGAGCAGGGGGACTCGGCCATGTATCTCTGTGCCAGCAGCTTAAACCACAATGAGCAGTTCTTCGGGCCA	0.00161313	35	CASSLNHNEQFF	TCRBV07-09	TCRBJ02-01	1.60523	1.71e-15
130	CACCTACACACCCTGCAGCCAGAAGACTCGGCCCTGTATCTCTGCGCCAGCAGCCAAGGGGCGGAGTACGAGCAGTACTTCGGGCCG	0.00156704	34	CASSQGAEYEQYF	TCRBV04-03	TCRBJ02-07	1.89367	4.33e-16
131	ACAGTGACCAGTGCCCATCCTGAAGACAGCAGCTTCTACATCTGCAGTGCTAGGAGGAGTTGGGGGGACGAGCAGTACTTCGGGCCG	0.00152095	33	CSARRSWGDEQYF	TCRBV20	TCRBJ02-07	1.8807	1.36e-15
132	ACCAGTGCCCATCCTGAAGACAGCAGCTTCTACATCTGCAGTGCTAGAGCTTTGTTGGGGGGAGGCAATGAGCAGTTCTTCGGGCCA	0.00152095	33	CSARALLGGGNEQFF	TCRBV20	TCRBJ02-01	1.8807	1.36e-15
133	ACCAGTGCCCATCCTGAAGACAGCAGCTTCTACATCTGCAGTGCTAGAGGGGTAGGGACAGGGGTACACGAGCAGTACTTCGGGCCG	0.00152095	33	CSARGVGTGVHEQYF	TCRBV20	TCRBJ02-07	1.57967	1.56e-14
134	CTGGAGTTGGCTGCTCCCTCCCAGACATCTGTGTACTTCTGTGCCAGCACTGAGGACAAACGGAACTATGGCTACACCTTCGGTTCG	0.00152095	33	CASTEDKRNYGYTF	TCRBV06-06	TCRBJ01-02	10.8676	5.88e-17
135	GAGCTGGGGGACTCGGCCCTTTATCTTTGCGCCAGCAGCGGGGGGTTCCCGGGACTAGCGGGAGGAGAGACCCAGTACTTCGGGCCA	0.00152095	33	CASSGGFPGLAGGETQYF	TCRBV05-01	TCRBJ02-05	10.8676	5.88e-17
136	ACAGTGACCAGTGCCCATCCTGAAGACAGCAGCTTCTACATCTGCAGTGCCCCGGGACAGGGACGGCCTGAAGCTTTCTTTGGACAA	0.00147486	32	CSAPGQGRPEAFF	TCRBV20	TCRBJ01-01	1.86734	4.16e-15
137	GTGACATCGGCCCAAAAGAACCCGACAGCTTTCTATCTCTGTGCCAGTAGTGTAGACAGTTTCTCCTACGAGCAGTACTTCGGGCCG	0.00147486	32	CASSVDSFSYEQYF	TCRBV19-01	TCRBJ02-07	1.86734	4.16e-15
138	AAGATCCAGCCCTCAGAACCCAGGGACTCAGCTGTGTACTTCTGTGCCAGCAGGAGATGGTCTAACTATGGCTACACCTTCGGTTCG	0.00142877	31	CASRRWSNYGYTF	TCRBV12-03/12-04	TCRBJ01-02	1.55252	1.39e-13

## Sheet: Donor 2_Fig. 2B
Serial No.	CDR3 rearrangement (nucleotide sequence)	Frequency in AIM+ subset	Copy number in AIM+ subset	CDR3 amino acid sequence	V gene	J gene	Log10Odds (AIM+ vs AIM-)	FDRadj_pval_Fisher's Exact test
1	GAGTCCGCCAGCACCAACCAGACATCTATGTACCTCTGTGCCAGCAGTTCCTTAACCCCGGAGGCCTATGGCTACACCTTCGGTTCG	0.0428164	796	CASSSLTPEAYGYTF	TCRBV28-01	TCRBJ01-02	2.18828	1.72e-104
2	GTGACCAGTGCCCATCCTGAAGACAGCAGCTTCTACATCTGCAGTGCTATGTCCCCTAGCGGGACCGGGGAGCTGTTTTTTGGAGAA	0.0295304	549	CSAMSPSGTGELFF	TCRBV20	TCRBJ02-02	12.1837	4.49e-75
3	ATGAGCTCCTTGGAGCTGGGGGACTCAGCCCTGTACTTCTGTGCCAGCAGCGACGATCTGGCGGCCAACGTCCTGACTTTCGGGGCC	0.0221075	411	CASSDDLAANVLTF	TCRBV13-01	TCRBJ02-06	1.60018	2.6e-49
4	GCCTTGGAGCTGGAGGACTCGGCCCTGTATCTCTGTGCCAGCAGCCCTAGAGCAGGGGGCGCCGTGAGAGAGCAGTACTTCGGGCCG	0.0201711	375	CASSPRAGGAVREQYF	TCRBV05-08	TCRBJ02-07	12.0181	5.2e-51
5	AAGCTCCTTCTCAGTGACTCTGGCTTCTATCTCTGTGCCTGGAGTGTGGGAGGTCCTGGAGCCAATTCACCCCTCCACTTTGGGAAC	0.0198483	369	CAWSVGGPGANSPLHF	TCRBV30-01	TCRBJ01-06	1.15543	5.02e-37
6	CTTCACATCAATTCCCTGGAGCTTGGTGACTCTGCTGTGTATTTCTGTGCCAGCAGCAAAGTTAATGAAAAACTGTTTTTTGGCAGT	0.019418	361	CASSKVNEKLFF	TCRBV03-01/03-02	TCRBJ01-04	1.19165	5.02e-37
7	AGCACCTTGGAGCTGGGGGACTCGGCCCTTTATCTTTGCGCCAGCAGCTTGGGAGGTCGGAGCAATCAGCCCCAGCATTTTGGTGAT	0.0193104	359	CASSLGGRSNQPQHF	TCRBV05-01	TCRBJ01-05	11.9992	5.41e-49
8	AGTGCCCATCCTGAAGACAGCAGCTTCTACATCTGCAGTGCTAGAGAACCCCATGACACGAGCACAGATACGCAGTATTTTGGCCCA	0.0181808	338	CSAREPHDTSTDTQYF	TCRBV20	TCRBJ02-03	11.973	3.93e-46
9	GTGACCAGTGCCCATCCTGAAGACAGCAGCTTCTACATCTGCAGTGCTAGTCGTACGTATGACAATCAGCCCCAGCATTTTGGTGAT	0.0175354	326	CSASRTYDNQPQHF	TCRBV20-01	TCRBJ01-05	11.9573	1.62e-44
10	GCCCAAAAGAACCCGACAGCTTTCTATCTCTGTGCCAGTAGTTGGGACAGGACCAAGTTTGGCAATCAGCCCCAGCATTTTGGTGAT	0.0144156	268	CASSWDRTKFGNQPQHF	TCRBV19-01	TCRBJ01-05	2.01653	1.07e-34
11	GTGAGCACCTTGGAGCTGGGGGACTCGGCCCTTTATCTTTGCGCCAGCAGCTCAACCAGTGAGGGAGAGACCCAGTACTTCGGGCCA	0.0139853	260	CASSSTSEGETQYF	TCRBV05-01	TCRBJ02-05	11.8591	2.08e-35
12	AATTCCCTGGAGCTTGGTGACTCTGCTGTGTATTTCTGTGCCAGCAGCCAAGAAACGACAGACGTCTATGGCTACACCTTCGGTTCG	0.0136625	254	CASSQETTDVYGYTF	TCRBV03-01/03-02	TCRBJ01-02	11.8489	1.21e-34
13	CACACCCTGCAGCCAGAAGACTCGGCCCTGTATCTCTGTGCCAGCAGCCAAGAAACAGGGAGAAATTCACCCCTCCACTTTGGGAAT	0.0131784	245	CASSQETGRNSPLHF	TCRBV04-02	TCRBJ01-06	1.67653	4.9e-30
14	TCGGCTGCTCCCTCCCAGACATCTGTGTACTTCTGTGCCAGCAGTTACGCCGACATGGTAATTAACACTGAAGCTTTCTTTGGACAA	0.0100586	187	CASSYADMVINTEAFF	TCRBV06-05	TCRBJ01-01	1.86023	1.5e-23
15	TCCCTAGAGTCTGCCATCCCCAACCAGACAGCTCTTTACTTCTGTGCCACCCCGACGGGCCTTCAAGAGACCCAGTACTTCGGGCCA	0.00925179	172	CATPTGLQETQYF	TCRBV24-01	TCRBJ02-05	1.52289	3.65e-20
16	AACGCCTTGTTGCTGGGGGACTCGGCCCTCTATCTCTGTGCCAGCAGCCATGGCGGACAGGGCTCCTACGAGCAGTACTTCGGGCCG	0.00914421	170	CASSHGGQGSYEQYF	TCRBV05-06	TCRBJ02-07	11.6745	6.63e-23
17	GTGACCAGTGCCCATCCTGAAGACAGCAGCTTCTACATCTGCAGTGCCACACGCATGGCCTGGAACACTGAAGCTTTCTTTGGACAA	0.00849874	158	CSATRMAWNTEAFF	TCRBV20	TCRBJ01-01	11.6427	3.07e-21
18	CTGATTCTGGAGTCCGCCAGCACCAACCAGACATCTATGTACCTCTGTGCCAGCACGGAGAACACAGATACGCAGTATTTTGGCCCA	0.00742295	138	CASTENTDTQYF	TCRBV28-01	TCRBJ02-03	1.42724	1.07e-15
19	AAGATCCAGCCCTCAGAACCCAGGGACTCAGCTGTGTATTTTTGTGCTAGTTCCCCCGGGGGAGACTCACCCCTCCACTTTGGGAAT	0.007154	133	CASSPGGDSPLHF	TCRBV12-05	TCRBJ01-06	11.5679	8.84e-18
20	ATCAATTCCCTGGAGCTTGGTGACTCTGCTGTGTATTTCTGTGCCAGCAGCCAAGCCAGTAGCACAGATACGCAGTATTTTGGCCCA	0.00704642	131	CASSQASSTDTQYF	TCRBV03-01/03-02	TCRBJ02-03	11.5613	1.61e-17
21	TCAACTCTGACTGTGAGCAACATGAGCCCTGAAGACAGCAGCATATATCTCTGCAGCGTAGCCGTAGAGACCCAGTACTTCGGGCCA	0.00693884	129	CSVAVETQYF	TCRBV29-01	TCRBJ02-05	1.69898	9.89e-16
22	AGCTCCTTGGAGCTGGGGGACTCAGCCCTGTACTTCTGTGCCAGCAGCCCCCCGGGACTAGCGGCCAATGAGCAGTTCTTCGGGCCA	0.00650853	121	CASSPPGLAANEQFF	TCRBV13-01	TCRBJ02-01	11.5269	3.98e-16
23	GTGACCAGTGCCCATCCTGAAGACAGCAGCTTCTACATCTGCAGTGCTAGAGATCTAGGGGTCGGAGGGACCCAGTACTTCGGGCCA	0.00640095	119	CSARDLGVGGTQYF	TCRBV20	TCRBJ02-05	11.5196	7.29e-16
24	GTGAACGCCTTGTTGCTGGGGGACTCGGCCCTCTATCTCTGTGCCAGCAGCACGCCGGGACCTCCCAACGAGCAGTACTTCGGGCCG	0.00629337	117	CASSTPGPPNEQYF	TCRBV05-06	TCRBJ02-07	11.5123	1.23e-15
25	AACCTGAGCTCTCTGGAGCTGGGGGACTCAGCTTTGTATTTCTGTGCCAGCAGCGTAGAGGGTATCGGTGGCTACACCTTCGGTTCG	0.00618579	115	CASSVEGIGGYTF	TCRBV09-01	TCRBJ01-02	11.5048	2.27e-15
26	GTGACATCGGCCCAAAAGAACCCGACAGCTTTCTATCTCTGTGCCAGTAGTATTGGGACAGGGGGAGAAAAACTGTTTTTTGGCAGT	0.006132	114	CASSIGTGGEKLFF	TCRBV19-01	TCRBJ01-04	11.501	3.03e-15
27	TCAACTCTGACTGTGAGCAACATGAGCCCTGAAGACAGCAGCATATATCTCTGCGGCGGGGTGAACACTGAAGCTTTCTTTGGACAA	0.00607821	113	CGGVNTEAFF	TCRBV29-01	TCRBJ01-01	1.34044	1.94e-12
28	GCTCCCTCCCAGACATCTGTGTACTTGTGTGCCAGCGGGGAAAGTAACCGGGACAGGAAACCCACAGATACGCAGTATTTTGGCCCA	0.00548653	102	CASGESNRDRKPTDTQYF	TCRBV06-08	TCRBJ02-03	11.4527	1.46e-13
29	ACAGTGACCAGTGCCCATCCTGAAGACAGCAGCTTCTACATCTGCAGTGCTCCGACAGGGTACCACTATGGCTACACCTTCGGTTCG	0.00543274	101	CSAPTGYHYGYTF	TCRBV20	TCRBJ01-02	11.4484	1.95e-13
30	GAGATCCAGCGCACAGAGCAGGGGGACTCGGCCATGTATCTCTGTGCCAGCAGCTTAACGGGGGATCAGCCCCAGCATTTTGGTGAT	0.00532516	99	CASSLTGDQPQHF	TCRBV07-09	TCRBJ01-05	11.4397	3.62e-13
31	CACACCCTGCAGCCAGAAGACTCGGCCCTGTATCTCTGCGCCAGCAGCCAAGATGGGGCAGGGGGGGAGACCCAGTACTTCGGGCCA	0.00500242	93	CASSQDGAGGETQYF	TCRBV04-03	TCRBJ02-05	11.4126	2.4e-12
32	AACGCCTTGGAGCTGGACGACTCGGCCCTGTATCTCTGTGCCAGCAGACCACGGGGCCTTTTAAGCACTGAAGCTTTCTTTGGACAA	0.00484105	90	CASRPRGLLSTEAFF	TCRBV05-04	TCRBJ01-01	11.3983	6.2e-12
33	CGCACAGAGCAGGAGGACTCGGCCGTGTATCTCTGTGCCAGCAGCTTATACGGCCCAGGGGCGAATTCACCCCTCCACTTTGGGAAC	0.00462589	86	CASSLYGPGANSPLHF	TCRBV07-02	TCRBJ01-06	11.3786	2.22e-11
34	CAGCCTGCAGAACTGGAGGATTCTGGAGTTTATTTCTGTGCCAGCAGCCAAGTGGAGGGGACAGGACTCGCTAGGGACTTCGGGCCG	0.0045721	85	CASSQVEGTGLARDF	TCRBV14-01	TCRBJ02-07	11.3735	2.99e-11
35	GAGCTGGGGGACTCGGCCCTTTATCTTTGCGCCAGCAGCCCTCGACTAGCGGGAGTAATAGTTAAAGAGACCCAGTACTTCGGGCCA	0.00424937	79	CASSPRLAGVIVKETQYF	TCRBV05-01	TCRBJ02-05	11.3417	2.06e-10
36	NTGTCGGCTGCTCCCTCCCAGACATCTGTGTACTTCTGTGCCAGCACCGATTATGCCAGGGGAGACACTGAAGCTTTCTTTGGACAA	0.00419558	78	CASTDYARGDTEAFF	TCRBV06-05	TCRBJ01-01	11.3362	2.78e-10
37	GCCTTGTTGCTGGGGGACTCGGCCCTCTATCTCTGTGCCAGCAGCCCTCGTCGGGCCCAAGCTAACTATGGCTACACCTTCGGTTCG	0.004088	76	CASSPRRAQANYGYTF	TCRBV05-06	TCRBJ01-02	11.3249	5.19e-10
38	AAGATCCAGCGCACAGAGCGGGGGGACTCAGCCGTGTATCTCTGTGCCAGCAGCTCGCAGGGTCATACTGAAGCTTTCTTTGGACAA	0.00392663	73	CASSSQGHTEAFF	TCRBV07-03	TCRBJ01-01	11.3074	1.35e-09
39	CACCTACACGCCCTGCAGCCAGAAGACTCAGCCCTGTATCTCTGCGCCAGCAGCCAAGGTCGGTTGGAGACCCAGTACTTCGGGCCA	0.00376526	70	CASSQGRLETQYF	TCRBV04-01	TCRBJ02-05	11.2892	3.5e-09
40	CTGACTGTGAGCAACATGAGCCCTGAAGACAGCAGCATATATCTCTGCAGCTCATCTAGGACTACGGAGACCCAGTACTTCGGGCCA	0.00371147	69	CSSSRTTETQYF	TCRBV29-01	TCRBJ02-05	1.42724	8.92e-08
41	NNNNTGTCGGCTGCTCCCTCCCAGACATCTGTGTACTTCTGTGCCAGCAGTCAGACCCAGCAAGGTCAGCCCCAGCATTTTGGTGAT	0.00349631	65	CASSQTQQGQPQHF	TCRBV06-05	TCRBJ01-05	11.257	1.75e-08
42	CTGACAGTGACCAGTGCCCATCCTGAAGACAGCAGCTTCTACATCTGCAGTGGGACAGAAGTCTCCTACGAGCAGTACTTCGGGCCG	0.00338874	63	CSGTEVSYEQYF	TCRBV20	TCRBJ02-07	11.2434	3.28e-08
43	ACTCTGACAGTGACCAGTGCCCATCCTGAAGACAGCAGCTTCTACATCTGCAGTGCCCGTAGAACCGGGGAGCTGTTTTTTGGAGAA	0.00322737	60	CSARRTGELFF	TCRBV20-01	TCRBJ02-02	11.2222	8.53e-08
44	TCTGCTGCCTCCTCCCAGACATCTGTATATTTCTGCGCCAGCAGTGAGTCGAAGGGCAGGGGTTCCTACGAGCAGTACTTCGGGCCG	0.00317358	59	CASSESKGRGSYEQYF	TCRBV10-01	TCRBJ02-07	11.2149	1.13e-07
45	ACAGTGACCAGTGCCCATCCTGAAGACAGCAGCTTCTACATCTGCAGTGCATTGGGACAGGGGGGAGAGACCCAGTACTTCGGGCCA	0.00301221	56	CSALGQGGETQYF	TCRBV20	TCRBJ02-05	11.1923	2.95e-07
46	ACCAGTGCCCATCCTGAAGACAGCAGCTTCTACATCTGCAGTGCTTGGGACACCAGCCTCTCCTACAATGAGCAGTTCTTCGGGCCA	0.00295842	55	CSAWDTSLSYNEQFF	TCRBV20	TCRBJ02-01	11.1844	3.91e-07
47	GCCTTGGAGCTGGACGACTCGGCCCTGTATCTCTGTGCCAGCAGCTTCGATCCCCGGACAGAATCCTACGAGCAGTACTTCGGGCCG	0.00295842	55	CASSFDPRTESYEQYF	TCRBV05-04	TCRBJ02-07	11.1844	3.91e-07
48	AATGTGAGCACCTTGGAGCTGGGGGACTCGGCCCTTTATCTTTGCGCCAGCGCTAGATCGGTTACTTACGAGCAGTACTTCGGGCCG	0.00285084	53	CASARSVTYEQYF	TCRBV05-01	TCRBJ02-07	11.1684	7.22e-07
49	GTGAGCACCTTGGAGCTGGGGGACTCGGCCCTTTATCTTTGCGCCAGCAGCTTGGAGAGGGGTGCGCGTGAGCAGTACTTCGGGCCG	0.00285084	53	CASSLERGAREQYF	TCRBV05-01	TCRBJ02-07	11.1684	7.22e-07
50	ATCAATTCCCTGGAGCTTGGTGACTCTGCTGTGTATTTCTGTGCCAGCAGCCCGACGCACGGGGCCAACGTCCTGACTTTCGGGGCC	0.00279705	52	CASSPTHGANVLTF	TCRBV03-01/03-02	TCRBJ02-06	11.1601	9.63e-07
51	CGCACAGAGCAGGAGGACTCGGCCGTGTATCTCTGTGCCAGCAGCTTGGATCGGGGAAACCGAAACAATGAGCAGTTCTTCGGGCCA	0.00279705	52	CASSLDRGNRNNEQFF	TCRBV07-02	TCRBJ02-01	11.1601	9.63e-07
52	AACGCCTTGGAGCTGGACGACTCGGCCCTGTATCTCTGTGCCAGCAGCTTCCCGGGCGCCGCGGCCGGGGAGCTGTTTTTTGGAGAA	0.00274326	51	CASSFPGAAAGELFF	TCRBV05-04	TCRBJ02-02	11.1516	1.29e-06
53	GAGCTGGGGGACTCGGCCCTTTATCTTTGCGCCAGCAGCTTGGCCCTCCACGGGGGTCCAGGGACAGATACGCAGTATTTTGGCCCA	0.00274326	51	CASSLALHGGPGTDTQYF	TCRBV05-01	TCRBJ02-03	11.1516	1.29e-06
54	GAGCTGGGGGACTCAGCTTTGTATTTCTGTGCCAGCAGCGTAGTTGCGGGGGGGCCGGGAGCAGAAAATGAGCAGTTCTTCGGGCCA	0.00268947	50	CASSVVAGGPGAENEQFF	TCRBV09-01	TCRBJ02-01	11.143	1.75e-06
55	GTGACCAGTGCCCATCCTGAAGACAGCAGCTTCTACATCTGCAGTGCTAGAACCAGCCCGGGACAGGGGGAAGCTTTCTTTGGACAA	0.00263568	49	CSARTSPGQGEAFF	TCRBV20	TCRBJ01-01	11.1343	2.38e-06
56	ATCCAGCGCACAGAGCAGGGGGACTCGGCCATGTATCTCTGTGCCAGCAGTCACGGACAGATCACCTACGAGCAGTACTTCGGGCCG	0.00258189	48	CASSHGQITYEQYF	TCRBV07-09	TCRBJ02-07	11.1253	3.19e-06
57	GCCCATCCTGAAGACAGCAGCTTCTACATCTGCAGTGCTAGAGCATACACACCAGGGGAGGTGGGTTATGGCTACACCTTCGGTTCG	0.00258189	48	CSARAYTPGEVGYGYTF	TCRBV20	TCRBJ01-02	11.1253	3.19e-06
58	AGCTCTCTGGAGCTGGGGGACTCAGCTTTGTATTTCTGTGCCAGCAGCGTGGTAGCGGGAGGTCCCGGGGAGCTGTTTTTTGGAGAA	0.00242053	45	CASSVVAGGPGELFF	TCRBV09-01	TCRBJ02-02	11.0973	8.09e-06
59	CAGCCTGCAGAACTGGAGGATTCTGGAGTTTATTTCTGTGCCAGCAGCCAAGACATTGGACGGAATGAAAAACTGTTTTTTGGCAGT	0.00242053	45	CASSQDIGRNEKLFF	TCRBV14-01	TCRBJ01-04	11.0973	8.09e-06
60	GAGTCCGCCAGCACCAACCAGACATCTATGTACCTCTGTGCCAGCAGTCCGGGGGACTTTCTGAACACTGAAGCTTTCTTTGGACAA	0.00242053	45	CASSPGDFLNTEAFF	TCRBV28-01	TCRBJ01-01	11.0973	8.09e-06
61	CAGCCAGAAGACTCAGCCCTGTATCTCTGCGCCAGCAGCCAAGGACCCCTAACAACCACCCCCAACTATGGCTACACCTTCGGTTCG	0.00231295	43	CASSQGPLTTTPNYGYTF	TCRBV04-01	TCRBJ01-02	11.0775	1.51e-05
62	NNNNNNNTGTCGGCTGCTCCCTCCCAGACATCTGTGTACTTCTGTGCCAGCAGCTCCCGGAGATACACTGAAGCTTTCTTTGGACAA	0.00231295	43	CASSSRRYTEAFF	TCRBV06-05	TCRBJ01-01	11.0775	1.51e-05
63	ACAGAGCAGGGGGACTCGGCCATGTATCTCTGTGCCAGCAGCTCGCCGACAGGGGTCTCCTATAATTCACCCCTCCACTTTGGGAAT	0.00225916	42	CASSSPTGVSYNSPLHF	TCRBV07-09	TCRBJ01-06	11.0673	2.06e-05
64	ACGATCCAGCGCACAGAGCAGGAGGACTCGGCCGTGTATCTCTGTGCCAGCAGCCGACAGGGGGCAGCTGAAGCTTTCTTTGGACAA	0.00220537	41	CASSRQGAAEAFF	TCRBV07-02	TCRBJ01-01	11.0569	2.81e-05
65	TCCACAAAGCTGGAGGACTCAGCCATGTACTTCTGTGCCAGCAGTGCCTCCAGGGGGCAGAGCAATCAGCCCCAGCATTTTGGTGAT	0.00215158	40	CASSASRGQSNQPQHF	TCRBV02-01	TCRBJ01-05	11.0461	3.83e-05
66	AATGTGAACGCCTTGTTGCTGGGGGACTCGGCCCTCTATCTCTGTGCCAGCAGCTTGGCCCTAAACACTGAAGCTTTCTTTGGACAA	0.00209779	39	CASSLALNTEAFF	TCRBV05-06	TCRBJ01-01	11.0351	4.94e-05
67	ACCTTGGAGCTGGGGGACTCGGCCCTTTATCTTTGCGCCAGCAGTGGGATCCCCAGGGGAAAGCCCGGGGAGCTGTTTTTTGGAGAA	0.00209779	39	CASSGIPRGKPGELFF	TCRBV05-01	TCRBJ02-02	11.0351	4.94e-05
68	ACGATCCAGCGCACAGAGCAGGAGGACTCGGCCGTGTATCTCTGTGCCTCTAGCGGGTTGACCACAGATACGCAGTATTTTGGCCCA	0.00209779	39	CASSGLTTDTQYF	TCRBV07-02	TCRBJ02-03	11.0351	4.94e-05
69	ACTCTGACTGTGAGCAACATGAGCCCTGAAGACAGCAGCATATATCTCTGCAGCGTTGAAGCTAGGGATACGCAGTATTTTGGCCCA	0.00209779	39	CSVEARDTQYF	TCRBV29-01	TCRBJ02-03	11.0351	4.94e-05
70	AATGTGAACGCCTTGGAGCTGGACGACTCGGCCCTGTATCTCTGTGCCAGCAGCTTGGTACGGGAAGAGACCCAGTACTTCGGGCCA	0.002044	38	CASSLVREETQYF	TCRBV05-04	TCRBJ02-05	11.0239	6.58e-05
71	ATCCAGCCTGCAAAGCTTGAGGACTCGGCCGTGTATCTCTGTGCCAGCAGCTCAATTCAGGGATTCGGGGAGCTGTTTTTTGGAGAA	0.002044	38	CASSSIQGFGELFF	TCRBV11-02	TCRBJ02-02	11.0239	6.58e-05
72	AATGTGAGCACCTTGGAGCTGGGGGACTCGGCCCTTTATCTTTGCGCCAGCAGCGCACAGGGGGCAGGTGGCTACACCTTCGGTTCG	0.00188263	35	CASSAQGAGGYTF	TCRBV05-01	TCRBJ01-02	10.9881	0.000173065
73	NNNNNNNTGTCGGCTGCTCCCTCCCAGACATCTGTGTACTTCTGTGCCAGCAGCCCGGGACAGGGCGGCGAGCAGTACTTCGGGCCG	0.00182884	34	CASSPGQGGEQYF	TCRBV06-05	TCRBJ02-07	10.9756	0.000236862
74	CTGACGATCCAGCGCACAGAGCAGGAGGACTCGGCCGTGTATCTCTGTGCCAGCAGCGGCAACCATTACGAGCAGTACTTCGGGCCG	0.00177505	33	CASSGNHYEQYF	TCRBV07-02	TCRBJ02-07	10.9626	0.000320081
75	NTGTCGGCTGCTCCCTCCCAGACATCTGTGTACTTCTGTGCCAGCAGTGACGCGGGACAGGGGAACACTGAAGCTTTCTTTGGACAA	0.00166747	31	CASSDAGQGNTEAFF	TCRBV06-01	TCRBJ01-01	10.9354	0.000600308
76	TCGGCTGCTCCCTCCCAGACATCTGTGTACTTCTGTGCCAGCAGTTCGTGGGGGGGCGGAGGCAATCAGCCCCAGCATTTTGGTGAT	0.00166747	31	CASSSWGGGGNQPQHF	TCRBV06-05	TCRBJ01-05	10.9354	0.000600308
77	AGGATCCAGCAGGTAGTGCGAGGAGATTCGGCAGCTTATTTCTGTGCCAGCACCGGACAGCCGCAAGAGACCCAGTACTTCGGGCCA	0.00161368	30	CASTGQPQETQYF	TCRBV18-01	TCRBJ02-05	10.9212	0.00080251
78	ATCCAGCGCACAGAGCAGGGGGACTCGGCCATGTATCTCTGTGCCAGCTCCAAAACAGGGCTAGGAGGAGGCTACACCTTCGGTTCG	0.00161368	30	CASSKTGLGGGYTF	TCRBV07-09	TCRBJ01-02	10.9212	0.00080251
79	TTGGAGATCCAGCGCACAGAGCAGGGGGACTCGGCCATGTATCTCTGTGCCAGCAGCTTAGGATTTACTGAAGCTTTCTTTGGACAA	0.00161368	30	CASSLGFTEAFF	TCRBV07-09	TCRBJ01-01	10.9212	0.00080251
80	AATGTGAGCACCTTGGAGCTGGGGGACTCGGCCCTTTATCTTTGCGCCAGCCGAACGACAGAGAACACTGAAGCTTTCTTTGGACAA	0.00155989	29	CASRTTENTEAFF	TCRBV05-01	TCRBJ01-01	10.9065	0.00108688
81	CTGGAGTCGCCCAGCCCCAACCAGACCTCTCTGTACTTCTGTGCCAGCAGTTTCCAGGGGTTTAACACTGAAGCTTTCTTTGGACAA	0.00155989	29	CASSFQGFNTEAFF	TCRBV27-01	TCRBJ01-01	10.9065	0.00108688
82	AAGAAGCTCCTTCTCAGTGACTCTGGCTTCTATCTCTGTGCCTGGATATTTAAGGGCCGCCTGAACACTGAAGCTTTCTTTGGACAA	0.0015061	28	CAWIFKGRLNTEAFF	TCRBV30-01	TCRBJ01-01	10.8912	0.00140811
83	ACCAGTGCCCATCCTGAAGACAGCAGCTTCTACATCTGCAGTGCTATAGATCAGGGCGTGGGGAATTCACCCCTCCACTTTGGGAAT	0.0015061	28	CSAIDQGVGNSPLHF	TCRBV20	TCRBJ01-06	1.03555	0.00910665
84	CTAAACCTGAGCTCTCTGGAGCTGGGGGACTCAGCTTTGTATTTCTGTGCCAGCAGCCGGGGATCCACTGAAGCTTTCTTTGGACAA	0.0015061	28	CASSRGSTEAFF	TCRBV09-01	TCRBJ01-01	10.8912	0.00140811
85	CTCAAGATCCAGCCTGCAAAGCTTGAGGACTCGGCCGTGTATCTCTGTGCCAGCAGCTTAGTTAGGGATCAAGCTTTCTTTGGACAA	0.0015061	28	CASSLVRDQAFF	TCRBV11-02	TCRBJ01-01	10.8912	0.00140811
86	CTCAAGATCCAGCCTGCAAAGCTTGAGGACTCGGCCGTGTATCTCTGTGCCAGCCGAGGTTGGGGTACTGAGCAGTTCTTCGGGCCA	0.0015061	28	CASRGWGTEQFF	TCRBV11-02	TCRBJ02-01	10.8912	0.00140811
87	GACATCCGCTCACCAGGCCTGGGGGACGCAGCCATGTACCTGTGTGCCACCAGCCTCGGAGGGGAGGACACGCAGTATTTTGGCCCA	0.0015061	28	CATSLGGEDTQYF	TCRBV15-01	TCRBJ02-03	1.03555	0.00910665
88	NNNNNNNNNNTGTCGGCTGCTCCCTCCCAGACATCTGTGTACTTCTGTGCCAGCAGACAGGGGAACACTGAAGCTTTCTTTGGACAA	0.0015061	28	CASRQGNTEAFF	TCRBV06-05	TCRBJ01-01	10.8912	0.00140811
89	TCCGCCAGCACCAACCAGACATCTATGTACCTCTGTGCCAGCAGTTTATCCCTCGGGACAGGGTTCAGTGAAGCTTTCTTTGGACAA	0.0015061	28	CASSLSLGTGFSEAFF	TCRBV28-01	TCRBJ01-01	10.8912	0.00140811
90	CAGCAGGTAGTGCGAGGAGATTCGGCAGCTTATTTCTGTGCCAGCTCACCCCGGGATATCGGGGGAGAGACCCAGTACTTCGGGCCA	0.00145232	27	CASSPRDIGGETQYF	TCRBV18-01	TCRBJ02-05	10.8754	0.00179525
91	CAGCCCTCAGAACCCAGGGACTCAGCTGTGTACTTCTGTGCCAGCACCGTCAGGACAGGGGGCAATGAAAAACTGTTTTTTGGCAGT	0.00145232	27	CASTVRTGGNEKLFF	TCRBV12	TCRBJ01-04	10.8754	0.00179525
92	CTGAAGATCCGGTCCACAAAGCTGGAGGACTCAGCCATGTACTTCTGTGCCAGCACTAAGGGAATATATGGCTACACCTTCGGTTCG	0.00145232	27	CASTKGIYGYTF	TCRBV02-01	TCRBJ01-02	10.8754	0.00179525
93	GAACCCAGGGACTCAGCTGTGTACTTCTGTGCCAGCAGCCAAAGGAGGGCTAGCGGGCCTTCAAAATACGAGCAGTACTTCGGGCCG	0.00145232	27	CASSQRRASGPSKYEQYF	TCRBV12	TCRBJ02-07	10.8754	0.00179525
94	GCCAGGCCCTCACATACCTCTCAGTACCTCTGTGCCAGCAGTGAATACGGGTCACAAGTGGGCAAAAACATTCAGTACTTCGGCGCC	0.00145232	27	CASSEYGSQVGKNIQYF	TCRBV25-01	TCRBJ02-04	10.8754	0.00179525
95	NNNNTGTCGGCTGCTCCCTCCCAAACATCTGTGTACTTCTGTGCCAGCAGACCATGGACAGGGGGTAAAGAGCAGTACTTCGGGCCG	0.00145232	27	CASRPWTGGKEQYF	TCRBV06	TCRBJ02-07	10.8754	0.00179525
96	TCACCAGGCCTGGGGGACGCAGCCATGTACCTGTGTGCCACCAGCAGAGTGACAGGCCGATTCTCCTACGAGCAGTACTTCGGGCCG	0.00145232	27	CATSRVTGRFSYEQYF	TCRBV15-01	TCRBJ02-07	10.8754	0.00179525
97	TCCGCCAGCACCAACCAGACATCTATGTACCTCTGTGCCATCACGCGGGGGGTGGTGTTTGGTGGCTATGGCTACACCTTCGGTTCG	0.00145232	27	CAITRGVVFGGYGYTF	TCRBV28-01	TCRBJ01-02	10.8754	0.00179525
98	CACATCAATTCCCTGGAGCTTGGTGACTCTGCTGTGTATTTCTGTGCCAGCAGCCAACGAGACGGTGAAAAACTGTTTTTTGGCAGT	0.00139853	26	CASSQRDGEKLFF	TCRBV03-01/03-02	TCRBJ01-04	10.8591	0.00244079
99	TCAACTCTGACTGTGAGCAACATGAGCCCTGAAGACAGCAGCATATATCTCTGCAGCGTTGCCCCAACTGAAGCTTTCTTTGGACAA	0.00139853	26	CSVAPTEAFF	TCRBV29-01	TCRBJ01-01	10.8591	0.00244079

## Sheet: Donor 3_Fig. 2B
Serial No.	CDR3 rearrangement (nucleotide sequence)	Frequency in AIM+ subset	Copy number in AIM+ subset	CDR3 amino acid sequence	V gene	J gene	Log10Odds (AIM+ vs AIM-)	FDRadj_pval_Fisher's Exact test
1	GTGACCAGTGCCCATCCTGAAGACAGCAGCTTCTACATCTGCAGTGCTAGAGCGGATGGACAGGGCTATGGCTACACCTTCGGTTCG	0.0596407	996	CSARADGQGYGYTF	TCRBV20	TCRBJ01-02	1.69843	5.87e-307
2	CACACCCTGCAGCCAGAAGACTCGGCCCTGTATCTCTGCGCCAGCAGCCAAGAGGTAGGGGGAGACCATGGCTACACCTTCGGTTCG	0.0454491	759	CASSQEVGGDHGYTF	TCRBV04-03	TCRBJ01-02	2.39332	5.46e-260
3	AATTCCCTGGAGCTTGGTGACTCTGCTGTGTATTTCTGTGCCAGCAGCTCTAGCGGGAGTAACTACAATGAGCAGTTCTTCGGGCCA	0.0357485	597	CASSSSGSNYNEQFF	TCRBV03-01/03-02	TCRBJ02-01	1.17511	6.74e-148
4	NNNNTGTCGGCTGCTCCCTCCCAGACATCTGTGTACTTCTGTGCCAGCATCCGCCCCGGTCTTAACTATGGCTACACCTTCGGTTCG	0.0261078	436	CASIRPGLNYGYTF	TCRBV06-05	TCRBJ01-02	1.07339	1.07e-100
5	ACTCTGACAGTGACCAGTGCCCATCCTGAAGACAGCAGCTTCTACATCTGCAGTGCTAGATGGTACAATGAGCAGTTCTTCGGGCCA	0.0208982	349	CSARWYNEQFF	TCRBV20-01	TCRBJ02-01	1.959	8.67e-115
6	GAGTCTGCCATCCCCAACCAGACAGCTCTTTACTTCTGTGCCACCAGTGAACCGGGACCCTTAAATCAGCCCCAGCATTTTGGTGAT	0.0208383	348	CATSEPGPLNQPQHF	TCRBV24-01	TCRBJ01-05	1.61533	3.16e-106
7	CAGCGCACAGAGCAGGAGGACTCGGCCGTGTATCTCTGTGCCAGCAGCCCCCTCCTGTACTCTGGAAACACCATATATTTTGGAGAG	0.0207784	347	CASSPLLYSGNTIYF	TCRBV07-02	TCRBJ01-03	12.0767	2.22e-123
8	GAGTCGCCCAGCCCCAACCAGACCTCTCTGTACTTCTGTGCCAGCAGAACCACGACAGGGTTCCTTTCACCCCTCCACTTTGGGAAC	0.0163473	273	CASRTTTGFLSPLHF	TCRBV27-01	TCRBJ01-06	1.85233	2.06e-88
9	NTGTCGGCTGCTCCCTCCCAAACATCTGTGTACTTCTGTGCCAGCAGCCTACCCCGGGACAGGGACTATGGCTACACCTTCGGTTCG	0.0161078	269	CASSLPRDRDYGYTF	TCRBV06-02	TCRBJ01-02	2.54489	1.4e-93
10	CTGATTCTGGAGTCCGCCAGCACCAACCAGACATCTATGTACCTCTGTTCGACAGGGCTTGGCAATCAGCCCCAGCATTTTGGTGAT	0.015988	267	CSTGLGNQPQHF	TCRBV28-01	TCRBJ01-05	2.24062	4.89e-91
11	CACGCCCTGCAGCCAGAAGACTCAGCCCTGTATCTCTGCGCCAGCAGCCAGGGGGAGGGATTCGGAAACACCATATATTTTGGAGAG	0.0151497	253	CASSQGEGFGNTIYF	TCRBV04-01	TCRBJ01-03	1.81929	1.75e-81
12	ACCAGTGCCCATCCTGAAGACAGCAGCTTCTACATCTGCAGTGCTAGAGATTCCGGGACTAGACTCTACGAGCAGTACTTCGGGCCG	0.0111976	187	CSARDSGTRLYEQYF	TCRBV20	TCRBJ02-07	1.78492	8.04e-60
13	GTGACCAGTGCCCATCCTGAAGACAGCAGCTTCTACATCTGCAGTGCCCCCATCAGGGGTGGTAATTCACCCCTCCACTTTGGGAAC	0.011018	184	CSAPIRGGNSPLHF	TCRBV20	TCRBJ01-06	1.47688	6.36e-54
14	ACAGTGACCAGTGCCCATCCTGAAGACAGCAGCTTCTACATCTGCAGTGGATTAGCGGGAGGCCAGGAGACCCAGTACTTCGGGCCA	0.0107186	179	CSGLAGGQETQYF	TCRBV20	TCRBJ02-05	1.89087	1.84e-58
15	ATCCAGCCCTCAGAACCCAGGGACTCAGCTGTGTACTTCTGTGCCAGCAGCCTTACGGGGGGGGATCAGCCCCAGCATTTTGGTGAT	0.010479	175	CASSLTGGDQPQHF	TCRBV12	TCRBJ01-05	11.7794	3.27e-62
16	NTGTCGGCTGCTCCCTCCCAGACATCTGTGTACTTCTGTGCCAGCAGCAAACCGGGACAGGGCTGGGAGACCCAGTACTTCGGGCCA	0.00976048	163	CASSKPGQGWETQYF	TCRBV06-05	TCRBJ02-05	1.04856	2.23e-37
17	NNNNNNNNNNTGTCGGCTGCTCCCTCCCAAACATCTGTGTACTTCTGTGCCAGCAGTCGGGGTCGGGAGATAGAGTTCTTCGGGCCA	0.00958084	160	CASSRGREIEFF	TCRBV06-02/06-03	TCRBJ02-01	1.17313	2.78e-40
18	ATCCGCTCACCAGGCCTGGGGGACGCAGCCATGTACCTGTGTGCCACCAGCAGCAGCGGGTTCTCATACGAGCAGTACTTCGGGCCG	0.00934132	156	CATSSSGFSYEQYF	TCRBV15-01	TCRBJ02-07	1.83115	1.95e-50
19	CAGCGCACAGAGCAGGGGGACTCGGCCATGTATCTCTGTGCCAGCAGCTTAGCGCTGGCAGGGACGGAGACCCAGTACTTCGGGCCA	0.00916168	153	CASSLALAGTETQYF	TCRBV07-09	TCRBJ02-05	1.9988	7.97e-51
20	TTCATCCTGAGTTCTAAGAAGCTCCTTCTCAGTGACTCTGGCTTCTATCTCTGTGCCTGGGGGTACGGGGAGCTGTTTTTTGGAGAA	0.00808383	135	CAWGYGELFF	TCRBV30-01	TCRBJ02-02	1.94445	1.71e-44
21	ATCCAGCCCTCAGAACCCAGGGACTCAGCTGTGTACTTCTGTGCCAGCTCCGCCGGGGCCGGGTTCTATGGCTACACCTTCGGTTCG	0.00778443	130	CASSAGAGFYGYTF	TCRBV12	TCRBJ01-02	1.1499	2.38e-32
22	CTGATTCTGGAGTCCGCCAGCACCAACCAGACATCTATGTACCTCTGTGCCAGCAGTGCCACGCGGTTGGGGGCTTTCTTTGGACAA	0.00748503	125	CASSATRLGAFF	TCRBV28-01	TCRBJ01-01	2.21205	1.56e-42
23	GCTGCTCCCTCCCAGACATCTGTGTACTTCTGTGCCAGCAGTTACATTGTGGGATTGACAACTAATGAAAAACTGTTTTTTGGCAGT	0.00742515	124	CASSYIVGLTTNEKLFF	TCRBV06	TCRBJ01-04	1.43041	7.38e-36
24	GAGTCCGCCAGCACCAACCAGACATCTATGTACCTCTGTGCCACCCTCAAGAGGGGGAGAGGATCCTACGAGCAGTACTTCGGGCCG	0.00682635	114	CATLKRGRGSYEQYF	TCRBV28-01	TCRBJ02-07	1.87102	3.78e-37
25	NTGTCGGCTGCTCCCTCCCAGACATCTGTGTACTTCTGTGCCAGCAATGGCCGTGGTGGGCCCTTAGAAAAACTGTTTTTTGGCAGT	0.00652695	109	CASNGRGGPLEKLFF	TCRBV06-05	TCRBJ01-04	2.15257	6.69e-37
26	AGTTCTAAGAAGCTCCTTCTCAGTGACTCTGGCTTCTATCTCTGTGCCTGGGGGACTCTCTGGAGCGGGGAGCTGTTTTTTGGAGAA	0.00646707	108	CAWGTLWSGELFF	TCRBV30-01	TCRBJ02-02	2.14857	1.45e-36
27	TCCGCCAGCACCAACCAGACATCTATGTACCTCTGTGCCAGCCCCCCTGTTAGCGGGACAGACTACAATGAGCAGTTCTTCGGGCCA	0.00616767	103	CASPPVSGTDYNEQFF	TCRBV28-01	TCRBJ02-01	11.5492	1.45e-36
28	TCTAAGAAGCTCCTTCTCAGTGACTCTGGCTTCTATCTCTGTGCCTGGAGTGCCCATGGACCAGGAGTGGGGGGCACCTTCGGTTCG	0.00610778	102	CAWSAHGPGVGGTF	TCRBV30-01	TCRBJ01-02	1.08235	3.26e-24
29	GTGACATCGGCCCAAAAGAACCCGACAGCTTTCTATCTCTGTGCCAGTAAACCCTCGATCGGGAACACTGAAGCTTTCTTTGGACAA	0.00556886	93	CASKPSIGNTEAFF	TCRBV19-01	TCRBJ01-01	2.08362	2.82e-31
30	CTGACAGTGACCAGTGCCCATCCTGAAGACAGCAGCTTCTACATCTGCAGTGATGGGACTGGTTACAATGAGCAGTTCTTCGGGCCA	0.00479042	80	CSDGTGYNEQFF	TCRBV20	TCRBJ02-01	1.31925	4.4e-22
31	CTGGAGTCCGCCAGCACCAACCAGACATCTATGTACCTCTGTGCCAGCAGTTTAAGGGGGCAGGTGTATGGCTACACCTTCGGTTCG	0.00479042	80	CASSLRGQVYGYTF	TCRBV28-01	TCRBJ01-02	1.01824	3.09e-18
32	ACAGTGACCAGTGCCCATCCTGAAGACAGCAGCTTCTACATCTGCAGTGCTAGCGGGGGGTCTCACTACGAGCAGTACTTCGGGCCG	0.00473054	79	CSASGGSHYEQYF	TCRBV20	TCRBJ02-07	1.05854	1.3e-18
33	AAGATCCAGCCCTCAGAACCCAGGGACTCAGCTGTGTACTTCTGTGCCTCTGGGGGTACGAACACCGGGGAGCTGTTTTTTGGAGAA	0.00461078	77	CASGGTNTGELFF	TCRBV12-03/12-04	TCRBJ02-02	2.00163	1.36e-25
34	CACACCCTGCAGCCAGAAGACTCGGCCCTGTATCTCTGTGCCAGCAGCGGACAGGACTCTGGGGCCAACGTCCTGACTTTCGGGGCC	0.00449102	75	CASSGQDSGANVLTF	TCRBV04-02	TCRBJ02-06	1.29124	1.81e-20
35	ACATCGGCCCAAAAGAACCCGACAGCTTTCTATCTCTGTGCCAGTAGTCAAAGAGGACAGGGAGGTCAGCCCCAGCATTTTGGTGAT	0.00443114	74	CASSQRGQGGQPQHF	TCRBV19-01	TCRBJ01-05	1.20623	2.76e-19
36	ATTCTGGAGTCCGCCAGCACCAACCAGACATCTATGTACCTCTGTGCCAGCAGTTTATCAATCAACTATGGCTACACCTTCGGTTCG	0.0039521	66	CASSLSINYGYTF	TCRBV28-01	TCRBJ01-02	1.93469	9.22e-22
37	AACGCCTTGGAGCTGGACGACTCGGCCCTGTATCTCTGTGCCAGCAGCTTATACGACAGGCCCAGATATGGCTACACCTTCGGTTCG	0.00383234	64	CASSLYDRPRYGYTF	TCRBV05-04	TCRBJ01-02	1.92132	4.48e-21
38	CTCACTCTGGAGTCCGCTACCAGCTCCCAGACATCTGTGTACTTCTGTGCCATCAGTGAGTACAACTACGAGCAGTACTTCGGGCCG	0.00383234	64	CAISEYNYEQYF	TCRBV10-03	TCRBJ02-07	1.31925	7.25e-18
39	GTGAGCACCTTGGAGCTGGGGGACTCGGCCCTTTATCTTTGCGCCAGCAGCATTTCGACAGGGACCGGGGAGCTGTTTTTTGGAGAA	0.00377246	63	CASSISTGTGELFF	TCRBV05-01	TCRBJ02-02	1.31243	1.54e-17
40	ACTCTGACAGTGACCAGTGCCCATCCTGAAGACAGCAGCTTCTACATCTGCAGTGCTAGGGGGTACAATGAGCAGTTCTTCGGGCCA	0.00371258	62	CSARGYNEQFF	TCRBV20-01	TCRBJ02-01	1.6065	3.63e-19
41	ATTCTGGAGTCCGCCAGCACCAACCAGACATCTATGTACCTCTGTGCCAGCCACAGACATAGCAGTCAGCCCCAGCATTTTGGTGAT	0.00371258	62	CASHRHSSQPQHF	TCRBV28-01	TCRBJ01-05	11.3287	6.91e-22
42	CTGAGTTCTAAGAAGCTCCTTCTCAGTGACTCTGGCTTCTATCTCTGTGCCTGGAGCAGGGGCCAAAACATTCAGTACTTCGGCGCC	0.00371258	62	CAWSRGQNIQYF	TCRBV30-01	TCRBJ02-04	1.6065	3.63e-19
43	AGGATCCAGCAGGTAGTGCGAGGAGATTCGGCAGCTTATTTCTGTGCCAGCTCGGCAGGGCTTAATGAAAAACTGTTTTTTGGCAGT	0.0036527	61	CASSAGLNEKLFF	TCRBV18-01	TCRBJ01-04	1.59945	7.73e-19
44	ATCCAGCGCACAGAGCAGGGGGACTCGGCCATGTATCTCTGTGCCAGCAGCCCCCAGCTGGTCGGTTCACCCCTCCACTTTGGGAAC	0.0036527	61	CASSPQLVGSPLHF	TCRBV07-09	TCRBJ01-06	1.59945	7.73e-19
45	NNNNNNNTGTCGGCTGCTCCCTCCCAGACATCTGTGTACTTCTGTGCCAGCAGTGAAATTTGGTATCAGCCCCAGCATTTTGGTGAT	0.0036527	61	CASSEIWYQPQHF	TCRBV06-01	TCRBJ01-05	1.90047	4.93e-20
46	TCGGCTGCTCCCTCCCAGACATCTGTGTACTTCTGTGCCAGCAGTAAGACGCCCGGGGGGCGCAATCAGCCCCAGCATTTTGGTGAT	0.00359281	60	CASSKTPGGRNQPQHF	TCRBV06	TCRBJ01-05	1.04821	3.5e-14
47	ACCTTGGAGATCCAGCGCACAGAGCAGGGGGACTCGGCCATGTATCTCTGTGCCAGCACCCTAAGGGAGACCCAGTACTTCGGGCCA	0.00335329	56	CASTLRETQYF	TCRBV07-09	TCRBJ02-05	1.08518	1.2e-13
48	ATTCTGGAGTCCGCCAGCACCAACCAGACATCTATGTACCTCTGTGCCAGCAGTTTAGTGGGTAACACTGAAGCTTTCTTTGGACAA	0.00335329	56	CASSLVGNTEAFF	TCRBV28-01	TCRBJ01-01	1.86333	2.33e-18
49	AATGTGAACGCCTTGGAGCTGGACGACTCGGCCCTGTATCTCTGTGCCAGCAGCTTGGACAGGAACTATGGCTACACCTTCGGTTCG	0.00329341	55	CASSLDRNYGYTF	TCRBV05-04	TCRBJ01-02	11.2767	2e-19
50	ATTCTGGAGTCCGCCAGCACCAACCAGACATCTATGTACCTCTGTGCCAGCAGTTTAAACCCTACAGGGGAAGCTTTCTTTGGACAA	0.00329341	55	CASSLNPTGEAFF	TCRBV28-01	TCRBJ01-01	1.85551	4.97e-18
51	ACCAGTGCCCATCCTGAAGACAGCAGCTTCTACATCTGCAGTGCCAACCCGCCGAAGGGGGCGTCTTACGAGCAGTACTTCGGGCCG	0.00317365	53	CSANPPKGASYEQYF	TCRBV20	TCRBJ02-07	11.2606	9.05e-19
52	AGCTCTCTGGAGCTGGGGGACTCAGCTTTGTATTTCTGTGCCAGCAGCGGGGGAGCGGGGGGTTACAATGAGCAGTTCTTCGGGCCA	0.00317365	53	CASSGGAGGYNEQFF	TCRBV09-01	TCRBJ02-01	11.2606	9.05e-19
53	GAGTCCGCCAGCACCAACCAGACATCTATGTACCTCTGTGCCAGCAGCCTCGGCGGGGCACGATCCTACGAGCAGTACTTCGGGCCG	0.00311377	52	CASSLGGARSYEQYF	TCRBV28-01	TCRBJ02-07	1.13216	3.93e-13
54	ATCCAGCCCTCAGAACCCAGGGACTCAGCTGTGTACTTCTGTGCCAGCAGTCCCGGGCAATTAATCTACGAGCAGTACTTCGGGCCG	0.00305389	51	CASSPGQLIYEQYF	TCRBV12	TCRBJ02-07	11.2439	4.41e-18
55	CTGATTCTGGAGTCCGCCAGCACCAACCAGACATCTATGTACCTCTGTGCCAGCAGTGTAAAGAACACTGAAGCTTTCTTTGGACAA	0.00287425	48	CASSVKNTEAFF	TCRBV28-01	TCRBJ01-01	1.79638	1.31e-15
56	TCCGCCAGCACCAACCAGACATCTATGTACCTCTGTGCCAGCAACTTCCCGAGGACAGGGGCGGATCAGCCCCAGCATTTTGGTGAT	0.00287425	48	CASNFPRTGADQPQHF	TCRBV28-01	TCRBJ01-05	11.2176	4.9e-17
57	CTGCAGCCAGAAGACTCAGCCCTGTATCTCTGCGCCAGCAGCCCTCCTCGGGGTATAGCCGGGGCCAACGTCCTGACTTTCGGGGCC	0.00269461	45	CASSPPRGIAGANVLTF	TCRBV04-01	TCRBJ02-06	11.1895	5.86e-16
58	GCCAGGCCCTCACATACCTCTCAGTACCTCTGTGCCAGCAGTAAAAACCTCCTAGCGGGAGTAGGAGAGACCCAGTACTTCGGGCCA	0.00269461	45	CASSKNLLAGVGETQYF	TCRBV25-01	TCRBJ02-05	1.06937	5.73e-11
59	CGCACAGAGCAGGGGGACTCGGCCATGTATCTCTGTGCCAGCAGCTGGGACCCAAGGGGGTATAATTCACCCCTCCACTTTGGGAAC	0.00263473	44	CASSWDPRGYNSPLHF	TCRBV07-09	TCRBJ01-06	11.1798	1.31e-15
60	GCCCATCCTGAAGACAGCAGCTTCTACATCTGCAGTGCTAGAGATGGGGCCCCTGGGCGGAGCTATTCACCCCTCCACTTTGGGAAC	0.00257485	43	CSARDGAPGRSYSPLHF	TCRBV20	TCRBJ01-06	1.14656	4.68e-11
61	ACCTTGGAGCTGGGGGACTCGGCCCTTTATCTTTGCGCCAGCAGCTTGGCCGGGACAGCTAAGTCCTACGAGCAGTACTTCGGGCCG	0.00251497	42	CASSLAGTAKSYEQYF	TCRBV05-01	TCRBJ02-07	11.1596	6.67e-15
62	CAACCTGCAAAGCTTGAGGACTCGGCCGTGTATCTCTGTGCCAGCAGCGATCGGGACTGGCTCTACAATGAGCAGTTCTTCGGGCCA	0.00251497	42	CASSDRDWLYNEQFF	TCRBV11-02	TCRBJ02-01	1.03941	4.56e-10
63	CTGATTCTGGAGTCCGCCAGCACCAACCAGACATCTATGTACCTCTGTGCCAGCAGTCCGACAGGCTATGGCTACACCTTCGGTTCG	0.00251497	42	CASSPTGYGYTF	TCRBV28-01	TCRBJ01-02	11.1596	6.67e-15
64	CAGCCCTCAGAACCCAGGGACTCAGCTGTGTACTTCTGTGCCAGCAGGGGGGGACAGGGGGTAGCCGGGGAGCTGTTTTTTGGAGAA	0.00227545	38	CASRGGQGVAGELFF	TCRBV12	TCRBJ02-02	1.09286	1.58e-09
65	CAGCGCACAGAGCAGGGGGACTCGGCCATGTATCTCTGTGCCAGCAGCTTAAAGGGCGATAGCAATCAGCCCCAGCATTTTGGTGAT	0.00221557	37	CASSLKGDSNQPQHF	TCRBV07-09	TCRBJ01-05	1.38231	8.21e-11
66	ATCAATTCCCTGGAGCTTGGTGACTCTGCTGTGTATTTCTGTGCCAGCAGAAAAGGGGGAGGGCCCGGCGAGCAGTACTTCGGGCCG	0.00215569	36	CASRKGGGPGEQYF	TCRBV03-01/03-02	TCRBJ02-07	11.0926	9.01e-13
67	NTGTCGGCTGCTCCCTCCCAGACATCTGTGTACTTCTGTGCCAGCAGTTACTCGGGTCAGCCATTGCGGGTGCAGTACTTCGGGCCG	0.00215569	36	CASSYSGQPLRVQYF	TCRBV06-05	TCRBJ02-07	11.0926	9.01e-13
68	CTGATCCTGGAGTCGCCCAGCCCCAACCAGACCTCTCTGTACTTCTGTGCCAGCAGTTTTTTTGGAACTGAAGCTTTCTTTGGACAA	0.00209581	35	CASSFFGTEAFF	TCRBV27-01	TCRBJ01-01	1.05713	1.26e-08
69	CTGATTCTGGAGTCCGCCAGCACCAACCAGACATCTATGTACCTCTGTGCCAGCAGCAGCTCTGGAAACACCATATATTTTGGAGAG	0.00209581	35	CASSSSGNTIYF	TCRBV28-01	TCRBJ01-03	1.65921	3.96e-11
70	GAGTCCGCCAGCACCAACCAGACATCTATGTACCTCTGTGCCAGCGGGGGGGTGGGGGATCCTAATCAGCCCCAGCATTTTGGTGAT	0.00209581	35	CASGGVGDPNQPQHF	TCRBV28-01	TCRBJ01-05	1.65921	3.96e-11
71	NCTCTGAAGATCCGGTCCACAAAGCTGGAGGACTCAGCCATGTACTTCTGTGCCAGAGGACAGCAAGAGACCCAGTACTTCGGGCCA	0.00209581	35	CARGQQETQYF	TCRBV02-01	TCRBJ02-05	11.0804	2.04e-12
72	ATCCAGCAGGTAGTGCGAGGAGATTCGGCAGCTTATTTCTGTGCCAGCTCTAGCGACAGGGTCCTCAATGAGCAGTTCTTCGGGCCA	0.00203593	34	CASSSDRVLNEQFF	TCRBV18-01	TCRBJ02-01	1.1695	4.87e-09
73	NTGTCGGCTGCTCCCTCCCAAACATCTGTGTACTTCTGTGCCAGCAGTTACTCGGGACAGAGCAATCAGCCCCAGCATTTTGGTGAT	0.00203593	34	CASSYSGQSNQPQHF	TCRBV06-02/06-03	TCRBJ01-05	11.0678	4.63e-12
74	CAGCAGGTAGTGCGAGGAGATTCGGCAGCTTATTTCTGTGCCAGCTCAGCGGGACAGGGCGTGGGCTATGGCTACACCTTCGGTTCG	0.00197605	33	CASSAGQGVGYGYTF	TCRBV18-01	TCRBJ01-02	1.63366	1.73e-10
75	CGCTCACCAGGCCTGGGGGACGCAGCCATGTACCTGTGTGCCACCAGCAGTCGAGGGTCTGGGGCCAACGTCCTGACTTTCGGGGCC	0.00197605	33	CATSSRGSGANVLTF	TCRBV15-01	TCRBJ02-06	1.33262	1.61e-09
76	CTGATTCTGGAGTCCGCCAGCACCAACCAGACATCTATGTACCTCTGTGCCAGCCTTGGGCGGACCTACGAGCAGTACTTCGGGCCG	0.00197605	33	CASLGRTYEQYF	TCRBV28-01	TCRBJ02-07	1.63366	1.73e-10
77	GTGAGCACCTTGGAGCTGGGGGACTCGGCCCTTTATCTTTGCGCCAGCAGCTTGGGTGAGGTAAATCAGCCCCAGCATTTTGGTGAT	0.00197605	33	CASSLGEVNQPQHF	TCRBV05-01	TCRBJ01-05	11.0548	1.05e-11
78	CAGCCCTCAGAACCCAGGGACTCAGCTGTGTACTTCTGTGCCAGCAGGCCGACTAGCGGGGGTGGGGAGACCCAGTACTTCGGGCCA	0.00191617	32	CASRPTSGGGETQYF	TCRBV12	TCRBJ02-05	1.62029	3.77e-10
79	NNNNTGTCGGCTGCTCCCTCCCAGACATCTGTGTACTTCTGTGCCAGCAGCTACAGGTTCCCCCCCGATGAGCAGTTCTTCGGGCCA	0.00191617	32	CASSYRFPPDEQFF	TCRBV06-05	TCRBJ02-01	1.31925	3.36e-09
80	CACATCAATTCCCTGGAGCTTGGTGACTCTGCTGTGTATTTCTGTGCCAGCAGCCAGAGGGGACGGATTGAAGCTTTCTTTGGACAA	0.00185629	31	CASSQRGRIEAFF	TCRBV03-01/03-02	TCRBJ01-01	11.0277	5.07e-11
81	CTGGAGTCCGCCAGCACCAACCAGACATCTATGTACCTCTGTGCCAGCAGTTCGGTCCTTCTTAACTATGGCTACACCTTCGGTTCG	0.00185629	31	CASSSVLLNYGYTF	TCRBV28-01	TCRBJ01-02	11.0277	5.07e-11
82	GAGTTGGCTGCTCCCTCCCAGACATCTGTGTACTTCTGTGCCAGCAGTTACTGGGACAGAGGAAACTATGGCTACACCTTCGGTTCG	0.00185629	31	CASSYWDRGNYGYTF	TCRBV06-06	TCRBJ01-02	11.0277	5.07e-11
83	AGTTCTAAGAAGCTCCTTCTCAGTGACTCTGGCTTCTATCTCTGTGCCTGGACTAGCGGGTCAGTAGATACGCAGTATTTTGGCCCA	0.00179641	30	CAWTSGSVDTQYF	TCRBV30-01	TCRBJ02-03	1.11514	8.71e-08
84	CCTGCAAAGCTTGAGGACTCGGCCGTGTATCTCTGTGCCAGCAGCGAGCTCGGTATGCCGCTAACAGAGACCCAGTACTTCGGGCCA	0.00179641	30	CASSELGMPLTETQYF	TCRBV11-02	TCRBJ02-05	11.0135	1.11e-10
85	NTGTCGGCTGCTCCCTCCCAGACATCTGTGTACTTCTGTGCCAGCAGTGCTTCTTGGTATGGGGTATATGGCTACACCTTCGGTTCG	0.00179641	30	CASSASWYGVYGYTF	TCRBV06	TCRBJ01-02	11.0135	1.11e-10
86	AATTCCCTGGAGCTTGGTGACTCTGCTGTGTATTTCTGTGCCAGCAGCCAAGAGGTAGGGGAGGCTCAGCCCCAGCATTTTGGTGAT	0.00173653	29	CASSQEVGEAQPQHF	TCRBV03-01/03-02	TCRBJ01-05	1.57754	3.72e-09
87	AGGATCCAGCAGGTAGTGCGAGGAGATTCGGCAGCTTATTTCTGTGCCAGCTCACACGGACAAGAAGAGACCCAGTACTTCGGGCCA	0.00173653	29	CASSHGQEETQYF	TCRBV18-01	TCRBJ02-05	1.57754	3.72e-09
88	ATTCTGGAGTCCGCCAGCACCAACCAGACATCTATGTACCTCTGTGCCAGCAGTTTAGAGTTGAACACTGAAGCTTTCTTTGGACAA	0.00173653	29	CASSLELNTEAFF	TCRBV28-01	TCRBJ01-01	10.9987	2.43e-10
89	CTGACAGTGACCAGTGCCCATCCTGAAGACAGCAGCTTCTACATCTGCAGTGCTCCGGGGAGGGCGACTGAAGCTTTCTTTGGACAA	0.00173653	29	CSAPGRATEAFF	TCRBV20	TCRBJ01-01	1.27651	3.06e-08
90	AAGATCCAGCCCTCAGAACCCAGGGACTCAGCTGTGTACTTCTGTGCCATCGCGGGGGGCGCCGGCTATGGCTACACCTTCGGTTCG	0.00161677	27	CAIAGGAGYGYTF	TCRBV12-03/12-04	TCRBJ01-02	10.9677	1.23e-09
91	ACTGTGACATCGGCCCAAAAGAACCCGACAGCTTTCTATCTCTGTGCCAGTAGCAGGACCCCGAACACTGAAGCTTTCTTTGGACAA	0.00161677	27	CASSRTPNTEAFF	TCRBV19-01	TCRBJ01-01	10.9677	1.23e-09
92	GTGACCAGTGCCCATCCTGAAGACAGCAGCTTCTACATCTGCAGTGTCCCCCATACCTCCTATAATTCACCCCTCCACTTTGGGAAC	0.00161677	27	CSVPHTSYNSPLHF	TCRBV20	TCRBJ01-06	1.24549	1.35e-07
93	CAACCTGCAAAGCTTGAGGACTCGGCCGTGTATCTCTGTGCCAGCAGCTTAGGACTAGGGATCGCGGAGACCCAGTACTTCGGGCCA	0.00155689	26	CASSLGLGIAETQYF	TCRBV11-02	TCRBJ02-05	1.053	1.47e-06
94	CCCTCAGAACCCAGGGACTCAGCTGTGTACTTCTGTGCCAGCACTCCCTTGGGGATGCCGGGCCTCTTCGGTGCTTTCTTTGGACAA	0.00155689	26	CASTPLGMPGLFGAFF	TCRBV12	TCRBJ01-01	10.9513	2.69e-09
95	CTGGAGTCCGCCAGCACCAACCAGACATCTATGTACCTCTGTGCCAGCAGTTTCTCGCAGGGGGGATCACCCCTCCACTTTGGGAAC	0.00155689	26	CASSFSQGGSPLHF	TCRBV28-01	TCRBJ01-06	10.9513	2.69e-09
96	NNNNNNNTGTCGGCTGCTCCCTCCCAGACATCTGTGTACTTCTGTGCCAGCAGTGAACGGGAGAACACTGAAGCTTTCTTTGGACAA	0.00155689	26	CASSERENTEAFF	TCRBV06-01	TCRBJ01-01	10.9513	2.69e-09
97	AGTTCTAAGAAGCTCCTTCTCAGTGACTCTGGCTTCTATCTCTGTGCCTGGAGTCTGGGGGGGGCCGGGGAGCTGTTTTTTGGAGAA	0.00149701	25	CAWSLGGAGELFF	TCRBV30-01	TCRBJ02-02	1.51308	8.08e-08
98	CTTCACCTACACGCCCTGCAGCCAGAAGACTCAGCCCTGTATCTCTGCGCCAGCAGCCAAGTCGGGGATGGCTACACCTTCGGTTCG	0.00149701	25	CASSQVGDGYTF	TCRBV04-01	TCRBJ01-02	10.9343	5.81e-09
99	ATCCTGGAGTCGCCCAGCCCCAACCAGACCTCTCTGTACTTCTGTGCCAGCAGCGAACGCTACGATCAGCCCCAGCATTTTGGTGAT	0.00143713	24	CASSERYDQPQHF	TCRBV27-01	TCRBJ01-05	1.49535	1.73e-07
100	ATTCTGGAGTCCGCCAGCACCAACCAGACATCTATGTACCTCTGTGCCAGCAACTTTGGGAGCTCCTACGAGCAGTACTTCGGGCCG	0.00143713	24	CASNFGSSYEQYF	TCRBV28-01	TCRBJ02-07	1.19432	1.2e-06
101	CAGCCTGCAGAACTGGAGGATTCTGGAGTTTATTTCTGTGCCAGCAGCCAAGAGGCGGGGGCTGGCACTGAAGCTTTCTTTGGACAA	0.00143713	24	CASSQEAGAGTEAFF	TCRBV14-01	TCRBJ01-01	1.01824	5.81e-06
102	NTGTCGGCTGCTCCCTCCCAGACATCTGTGTACTTCTGTGCCAGCAGGGGCGAGAGTAGCGGCCAAGAGACCCAGTACTTCGGGCCA	0.00143713	24	CASRGESSGQETQYF	TCRBV06-05	TCRBJ02-05	1.19432	1.2e-06

## Sheet: Donor 4_Fig. 2B
Serial No.	CDR3 rearrangement (nucleotide sequence)	Frequency in AIM+ subset	Copy number in AIM+ subset	CDR3 amino acid sequence	V gene	J gene	Log10Odds (AIM+ vs AIM-)	FDRadj_pval_Fisher's Exact test
1	NTGTCGGCTGCTCCCTCCCAGACATCTGTGTACTTCTGTGCCAGCAGTGAATTGGGACTCAACACAGATACGCAGTATTTTGGCCCA	0.0866801	2236	CASSELGLNTDTQYF	TCRBV06-01	TCRBJ02-03	1.07295	<2.22E-308
2	GAGTCTGCTGCCTCCTCCCAGACATCTGTATATTTCTGCGCCAGCAGTGAGTTAGGGACCAGACCCAATGAGCAGTTCTTCGGGCCA	0.0216313	558	CASSELGTRPNEQFF	TCRBV10-01	TCRBJ02-01	2.74885	5.13e-163
3	CGGTCCACAAAGCTGGAGGACTCAGCCATGTACTTCTGTGCCAGCAGGAAACAGGGTCTAGGATACACTGAAGCTTTCTTTGGACAA	0.0210885	544	CASRKQGLGYTEAFF	TCRBV02-01	TCRBJ01-01	2.43679	6.63e-157
4	NNNNTGTCGGCTGCTCCCTCCCAAACATCTGTGTACTTCTGTGCCAGCAGTTACCGACAGACCAATCAGCCCCAGCATTTTGGTGAT	0.0197317	509	CASSYRQTNQPQHF	TCRBV06-02/06-03	TCRBJ01-05	12.1299	3.57e-151
5	ATCCAGCGCACACAGCAGGAGGACTCCGCCGTGTATCTCTGTGCCAGCAGTCCCCAGCCTAGCACAGATACGCAGTATTTTGGCCCA	0.016708	431	CASSPQPSTDTQYF	TCRBV07-08	TCRBJ02-03	1.5953	4.87e-110
6	AAGATCCAGCGCACACAGCAGGAGGACTCCGCCGTGTATCTCTGTGCCAGCAGCGTCCGGGATTATTCACCCCTCCACTTTGGGAAC	0.0151186	390	CASSVRDYSPLHF	TCRBV07-08	TCRBJ01-06	1.81513	4.57e-105
7	AGTTCTAAGAAGCTCCTTCTCAGTGACTCTGGCTTCTATCTCTGTGCCTGGAGCGACAGGGTGAGTCAGCCCCAGCATTTTGGTGAT	0.0138781	358	CAWSDRVSQPQHF	TCRBV30-01	TCRBJ01-05	2.5561	3.4e-104
8	TCGGCTGCTCCCTCCCAGACATCTGTGTACTTCTGTGCCAGCAGTTCCCAATTAGCGGGGGACACAGATACGCAGTATTTTGGCCCA	0.0125601	324	CASSSQLAGDTDTQYF	TCRBV06-05	TCRBJ02-03	2.51276	3.46e-94
9	CTGACTGTGAGCAACCTGAGCCCTGAAGACAGCAGCATATATCTCTGCAGCGAAGCGCCTAGGAACACTGAAGCTTTCTTTGGACAA	0.012405	320	CSEAPRNTEAFF	TCRBV29-01	TCRBJ01-01	11.9284	3.66e-95
10	CAGCGCACAGAGCAGGGGGACTCGGCCATGTATCTCTGTGCCAGCAGCACGTTTTCAGGGGGCGCCGAAAAACTGTTTTTTGGCAGT	0.0119011	307	CASSTFSGGAEKLFF	TCRBV07-09	TCRBJ01-04	11.9104	2.43e-91
11	CTACACGCCCTGCAGCCAGAAGACTCAGCCCTGTATCTCTGCGCCAGCAGCCAGCCTGGAAAGGCCGGGGAGCTGTTTTTTGGAGAA	0.0113971	294	CASSQPGKAGELFF	TCRBV04-01	TCRBJ02-02	1.69242	2.49e-77
12	AAGGTGCAGCCTGCAGAACTGGAGGATTCTGGAGTTTATTTCTGTGCCAGCAGCCAAGTAAGGGGTTCGGGAGCTTTCTTTGGACAA	0.0108932	281	CASSQVRGSGAFF	TCRBV14-01	TCRBJ01-01	11.8719	1.39e-83
13	ACCAGTGCCCATCCTGAAGACAGCAGCTTCTACATCTGCAGTGCTAGAGATCAGACAGCTGCAACCTACGAGCAGTACTTCGGGCCG	0.00922624	238	CSARDQTAATYEQYF	TCRBV20	TCRBJ02-07	1.90167	2.8e-65
14	CAGCCTGCAGAACTGGAGGATTCTGGAGTTTATTTCTGTGCCAGCAGCAGCCTCGCGGCGGGACCGCTTGGCTACACCTTCGGTTCG	0.00914871	236	CASSSLAAGPLGYTF	TCRBV14-01	TCRBJ01-02	1.67616	6.65e-62
15	TCGGCCCAAAAGAACCCGACAGCTTTCTATCTCTGTGCCAGTAGTTCGGGACAGGGGGAGTGGACCGGGGAGCTGTTTTTTGGAGAA	0.00879981	227	CASSSGQGEWTGELFF	TCRBV19-01	TCRBJ02-02	1.18216	1.15e-48
16	AATGTGAGCACCTTGGAGCTGGGGGACTCGGCCCTTTATCTTTGCGCCAGCAGCTTGGTGGGGGGCTATGGCTACACCTTCGGTTCG	0.00876105	226	CASSLVGGYGYTF	TCRBV05-01	TCRBJ01-02	1.8792	7.69e-62
17	CACGCCCTGCAGCCAGAAGACTCAGCCCTGTATCTCTGCGCCAGCAGCCCCGGGGAGCTAGCCAAAAACATTCAGTACTTCGGCGCC	0.00845092	218	CASSPGELAKNIQYF	TCRBV04-01	TCRBJ02-04	11.7617	9.18e-65
18	AAGATCCAGCGCACACAGCAGGAGGACTCCGCCGTGTATCTCTGTGCCAGCAGCACCCGGGACTACTCACCCCTCCACTTTGGGAAC	0.00810203	209	CASSTRDYSPLHF	TCRBV07-08	TCRBJ01-06	11.7434	4.38e-62
19	ACCTTGGAGCTGGGGGACTCGGCCCTTTATCTTTGCGCCAGCAGCTTGACGGGACAGGGGTACTCGGATACGCAGTATTTTGGCCCA	0.00810203	209	CASSLTGQGYSDTQYF	TCRBV05-01	TCRBJ02-03	2.32236	3.95e-60
20	CTGGAGTCGCCCAGCCCCAACCAGACCTCTCTGTACTTCTGTGCCAGCAGCCCAACCGGACAGCACTATGGCTACACCTTCGGTTCG	0.00763684	197	CASSPTGQHYGYTF	TCRBV27-01	TCRBJ01-02	1.59772	1.17e-50
21	ACCTTGGAGCTGGGGGACTCGGCCCTTTATCTTTGCGCCAGCAGCTTGGTTGGGCCAGCCGGCAATCAGCCCCAGCATTTTGGTGAT	0.00755931	195	CASSLVGPAGNQPQHF	TCRBV05-01	TCRBJ01-05	11.7133	5.76e-58
22	CAGCCCATGGAACCCAGGGACTTGGGCCTATATTTCTGTGCCAGCAGCTGGGATTCCAGGTGGGGCTATGGCTACACCTTCGGTTCG	0.0066677	172	CASSWDSRWGYGYTF	TCRBV12-01	TCRBJ01-02	1.39264	2.91e-41
23	CACGCCCTGCAGCCAGAAGACTCAGCCCTGTATCTCTGCGCCAGCAGCCGCAGAGGGGGAGGGGATGAAAAACTGTTTTTTGGCAGT	0.00639634	165	CASSRRGGGDEKLFF	TCRBV04-01	TCRBJ01-04	2.2197	4.09e-47
24	TCGGCTGCTCCCTCCCAGACATCTGTGTACTTCTGTGCCAGCAGTTCAAGAGCAGGGACAAGCTCCTACGAGCAGTACTTCGGGCCG	0.00635757	164	CASSSRAGTSSYEQYF	TCRBV06-05	TCRBJ02-07	1.73994	9.14e-44
25	NTGTCGGCTGCTCCCTCCCAGACATCTGTGTACTTCTGTGCCAGCAGTACACTAGCGGGGGGTTTAAATGAGCAGTTCTTCGGGCCA	0.00631881	163	CASSTLAGGLNEQFF	TCRBV06-05	TCRBJ02-01	11.6354	2.11e-48
26	ATTCTGGAGTCCGCCAGCACCAACCAGACATCTATGTACCTCTGTGCCAGCCTACACGACAGGAACTATGGCTACACCTTCGGTTCG	0.00620251	160	CASLHDRNYGYTF	TCRBV28-01	TCRBJ01-02	11.6273	1.62e-47
27	ACAGTGACCAGTGCCCATCCTGAAGACAGCAGCTTCTACATCTGCAGTGCCCGGGGGCGTGGTAACTATGGCTACACCTTCGGTTCG	0.00600868	155	CSARGRGNYGYTF	TCRBV20	TCRBJ01-02	1.89152	1.44e-42
28	CTGATTCTGGAGTCCGCCAGCACCAACCAGACATCTATGTACCTCTGTGCTGTACTCGGACACAGCTACGAGCAGTACTTCGGGCCG	0.00581485	150	CAVLGHSYEQYF	TCRBV28-01	TCRBJ02-07	1.27522	3.85e-34
29	ATCCCCAACCAGACAGCTCTTTACTTCTGTGCCACCAGTGATTATACACCAGGGGAGGTCGGAGTCTACGAGCAGTACTTCGGGCCG	0.00554349	143	CATSDYTPGEVGVYEQYF	TCRBV24-01	TCRBJ02-07	1.0436	4.77e-28
30	ATCCGCTCACCAGGCCTGGGGGACGCAGCCATGTACCTGTGTGCCACCAGCAAGCAGCCCGAGGCCTATGGCTACACCTTCGGTTCG	0.00550473	142	CATSKQPEAYGYTF	TCRBV15-01	TCRBJ01-02	1.85347	9.24e-39
31	ATCCAGCAGGTAGTGCGAGGAGATTCGGCAGCTTATTTCTGTGCCAGCTCACCAAACAGGGGGCAGGACGAGCAGTACTTCGGGCCG	0.00500077	129	CASSPNRGQDEQYF	TCRBV18-01	TCRBJ02-07	11.5338	2.81e-38
32	CTGGAGTCCGCCAGCACCAACCAGACATCTATGTACCTCTGTGCCAGCAGTTTGGTTAGGGGGCGAAATGGCTACACCTTCGGTTCG	0.00500077	129	CASSLVRGRNGYTF	TCRBV28-01	TCRBJ01-02	1.20973	1.99e-28
33	AATCTTCACATCAATTCCCTGGAGCTTGGTGACTCTGCTGTGTATTTCTGTGCCACCGGAATAGGGTATGAGCAGTTCTTCGGGCCA	0.00488448	126	CATGIGYEQFF	TCRBV03-01/03-02	TCRBJ02-01	2.10259	1.32e-35
34	GCCTTGTTGCTGGGGGACTCGGCCCTGTATCTCTGTGCCAGCAGCTTGGGGACCGGGACAGGGGATAATGAGCAGTTCTTCGGGCCA	0.00472941	122	CASSLGTGTGDNEQFF	TCRBV05-05	TCRBJ02-01	11.5096	3.39e-36
35	AAGATCCAGCGCACAGAGCGGGGGGACTCAGCCGTGTATCTCTGTGCCAGCAGCTTAATTAGTCAAGCTACGCAGTATTTTGGCCCA	0.00457435	118	CASSLISQATQYF	TCRBV07-03	TCRBJ02-03	11.4951	5.12e-35
36	AATGTGAACGCCTTGGAGCTGGACGACTCGGCCCTGTATCTCTGTGCCAGCAGCGACAGAGGCACCTATGGCTACACCTTCGGTTCG	0.00449682	116	CASSDRGTYGYTF	TCRBV05-04	TCRBJ01-02	2.06668	1.12e-32
37	CTGAAGATCCGGTCCACAAAGCTGGAGGACTCAGCCATGTACTTCTGTGCCAGCAGTCGATCCACTGAGCCCCAGCATTTTGGTGAT	0.00449682	116	CASSRSTEPQHF	TCRBV02-01	TCRBJ01-05	1.11244	4.2e-24
38	ATCCAGCGCACAGAGCAGGGGGACTCGGCCATGTATCTCTGTGCCAGCAGCTCAACAGGGGTGGAAGAAAAACTGTTTTTTGGCAGT	0.00445806	115	CASSSTGVEEKLFF	TCRBV07-09	TCRBJ01-04	11.4839	3.89e-34
39	GAGTCCGCCAGCACCAACCAGACATCTATGTACCTCTGTGCCAGCAGTCCCAGCTGGGCCGCCATCCAGACCCAGTACTTCGGGCCA	0.00445806	115	CASSPSWAAIQTQYF	TCRBV28-01	TCRBJ02-05	2.06291	2.16e-32
40	AAGATCCGGTCCACAAAGCTGGAGGACTCAGCCATGTACTTCTGTGCCAGCAGGGTCGGGAACCTCGCTGGCTACACCTTCGGTTCG	0.00441929	114	CASRVGNLAGYTF	TCRBV02-01	TCRBJ01-02	1.21402	2.83e-25
41	AATGTGAGCACCTTGGAGCTGGGGGACTCGGCCCTTTATCTTTGCGCCAGCAGCTTGAATTGGCAAGAGACCCAGTACTTCGGGCCA	0.00438052	113	CASSLNWQETQYF	TCRBV05-01	TCRBJ02-05	1.45324	5.8e-28
42	AGTTCTAAGAAGCTCCTTCTCAGTGACTCTGGCTTCTATCTCTGTGCCTGGAACGGAGGGACCCCGGCGAGCTACACCTTCGGTTCG	0.00426423	110	CAWNGGTPASYTF	TCRBV30-01	TCRBJ01-02	1.0436	9.55e-22
43	ATCCAGCCCTCAGAACCCAGGGACTCAGCTGTGTACTTCTGTGCCAGCAGTTTAGGGGCCCTCACCGGGGAGCTGTTTTTTGGAGAA	0.00422546	109	CASSLGALTGELFF	TCRBV12	TCRBJ02-02	1.73861	3.43e-29
44	ACTCTGGAGTCAGCTACCCGCTCCCAGACATCTGTGTATTTCTGCGCCAGCACCGCTAGCGCTACCTACGAGCAGTACTTCGGGCCG	0.00410916	106	CASTASATYEQYF	TCRBV10-02	TCRBJ02-07	11.4485	1.85e-31
45	TTGGAGCTGGGGGACTCGGCCCTTTATCTTTGCGCCAGCAGCTTGGCCGGTCAGACCGTCTCTGGAAACACCATATATTTTGGAGAG	0.00387657	100	CASSLAGQTVSGNTIYF	TCRBV05-01	TCRBJ01-03	1.04798	6.78e-20
46	GACATCCGCTCACCAGGCCTGGGGGACGCAGCCATGTACCTGTGTGCCACCAGCAGAGATATAAGACAGCCCCAGCATTTTGGTGAT	0.0038378	99	CATSRDIRQPQHF	TCRBV15-01	TCRBJ01-05	11.4189	2.32e-29
47	CTCACTCTGGAGTCCGCTACCAGCTCCCAGACATCTGTGTACTTCTGTGCCATCGCTACCCTCTACAATGAGCAGTTCTTCGGGCCA	0.00376027	97	CAIATLYNEQFF	TCRBV10-03	TCRBJ02-01	11.41	8.49e-29
48	NTGTCGGCTGCTCCCTCCCAGACATCTGTGTACTTCTGTGCCAGCAGTGGCTGGACAGGGGGTAATGAAAAACTGTTTTTTGGCAGT	0.00376027	97	CASSGWTGGNEKLFF	TCRBV06	TCRBJ01-04	11.41	8.49e-29
49	TCTCTGGAGCTGGGGGACTCAGCTTTGTATTTCTGTGCCAGCAGCGCCGTCCCAGCGGGGGTATACAATGAGCAGTTCTTCGGGCCA	0.00376027	97	CASSAVPAGVYNEQFF	TCRBV09-01	TCRBJ02-01	11.41	8.49e-29
50	AAGATCCAGCCCTCAGAACCCAGGGACTCAGCTGTGTACTTCTGTGCCAGCAGGGAAGGACAGTTCTATGGCTACACCTTCGGTTCG	0.00360521	93	CASREGQFYGYTF	TCRBV12-03/12-04	TCRBJ01-02	11.3917	1.25e-27
51	AGGATCCAGCAGGTAGTGCGAGGAGATTCGGCAGCTTATTTCTGTGCCAGCTCACCGGGTCAGAACACTGAAGCTTTCTTTGGACAA	0.00360521	93	CASSPGQNTEAFF	TCRBV18-01	TCRBJ01-01	1.9707	5.62e-26
52	NNNNTGTCGGCTGCTCCCTCCCAGACATCTGTGTACTTCTGTGCCAGCAGCCCGCTTCCCGCGAGGGATGGCTACACCTTCGGTTCG	0.00360521	93	CASSPLPARDGYTF	TCRBV06-05	TCRBJ01-02	1.9707	5.62e-26
53	ATCCGGTCCACAAAGCTGGAGGACTCAGCCATGTACTTCTGTGCCAGCAGATCGGGACAGGGGGATTTCGAGCAGTACTTCGGGCCG	0.00337262	87	CASRSGQGDFEQYF	TCRBV02-01	TCRBJ02-07	11.3627	7.46e-26
54	CTGACTGTGAGCAACCTGAGCCCTGAAGACAGCAGCATATATCTCTGCAGCGCCAGGACAGGGGGTTCACCCCTCCACTTTGGGAAC	0.00333385	86	CSARTGGSPLHF	TCRBV29-01	TCRBJ01-06	1.63568	1.3e-22
55	CTGATTCTGGAGTCCGCCAGCACCAACCAGACATCTATGTACCTCTGTGCCAGCAGTTTCCCGGGGGGCCAAGCTTTCTTTGGACAA	0.00329509	85	CASSFPGGQAFF	TCRBV28-01	TCRBJ01-01	11.3526	2.88e-25
56	NNNNNNNTGTCGGCTGCTCCCTCCCAGACATCTGTGTACTTCTGTGCCAGCAGGCTCGCTTCCAATCAGCCCCAGCATTTTGGTGAT	0.00329509	85	CASRLASNQPQHF	TCRBV06-05	TCRBJ01-05	1.23267	3.48e-19
57	ACGATCCAGCGCACAGAGCAGCGGGACTCGGCCATGTATCGCTGTGCCAGCAGCCCTTTGGGGGTCTATGGCTACACCTTCGGTTCG	0.00317879	82	CASSPLGVYGYTF	TCRBV07-06	TCRBJ01-02	1.91603	9.08e-23
58	AGCTCTCTGGAGCTGGGGGACTCAGCTTTGTATTTCTGTGCCAGCAGCGCGGGACTAGCTCTCACAGATACGCAGTATTTTGGCCCA	0.00306249	79	CASSAGLALTDTQYF	TCRBV09-01	TCRBJ02-03	11.3209	1.79e-23
59	ACCAGTGCCCATCCTGAAGACAGCAGCTTCTACATCTGCAGTGCTACAAAATGGGGAGGAACTAACTATGGCTACACCTTCGGTTCG	0.00298496	77	CSATKWGGTNYGYTF	TCRBV20	TCRBJ01-02	11.3097	7.06e-23
60	GACATCCGCTCACCAGGCCTGGGGGACGCAGCCATGTACCTGTGTGCCACCAGCAGAGTTCGCGACAATGAGCAGTTCTTCGGGCCA	0.00275237	71	CATSRVRDNEQFF	TCRBV15-01	TCRBJ02-01	11.2745	4.26e-21
61	NNNNTGTCGGCTGCTCCCTCCCAGACATCTGTGTACTTCTGTGCCAGCAGGCCTGACAGGGGGCTTCAGCCCCAGCATTTTGGTGAT	0.00267483	69	CASRPDRGLQPQHF	TCRBV06-05	TCRBJ01-05	11.2621	1.68e-20
62	AGCAACCTGAGCCCTGAAGACAGCAGCATATATCTCTGCAGCGTTGTTCGCAGGGGTAGCTCCTACAATGAGCAGTTCTTCGGGCCA	0.00263607	68	CSVVRRGSSYNEQFF	TCRBV29-01	TCRBJ02-01	1.23267	1.89e-15
63	CTGGAGTCCGCCAGCACCAACCAGACATCTATGTACCTCTGTGCCAGCAGCCGGGACGGAAGCACAGATACGCAGTATTTTGGCCCA	0.0025973	67	CASSRDGSTDTQYF	TCRBV28-01	TCRBJ02-03	11.2493	6.64e-20
64	GTGAACGCCTTGTTGCTGGGGGACTCGGCCCTGTATCTCTGTGCCAGCAGCTCGGGACAGGGTGGTGAAAAACTGTTTTTTGGCAGT	0.00251977	65	CASSSGQGGEKLFF	TCRBV05-05	TCRBJ01-04	1.81513	8.18e-18
65	CCTGCAGAACTGGAGGATTCTGGAGTTTATTTCTGTGCCAGCAGCCAAGATCAGGGGGCCTTGGACACTGAAGCTTTCTTTGGACAA	0.00244224	63	CASSQDQGALDTEAFF	TCRBV14-01	TCRBJ01-01	1.80155	3.09e-17
66	ACCTTGGAGCTGGGGGACTCGGCCCTTTATCTTTGCGCCAGCAGTACCCGGTGGACAGCTAGCACAGATACGCAGTATTTTGGCCCA	0.00236471	61	CASSTRWTASTDTQYF	TCRBV05-01	TCRBJ02-03	1.00941	5.43e-12
67	AAGAAGCTCCTTCTCAGTGACTCTGGCTTCTATCTCTGTGCCTGGAGGGGGACAGGACGGTTGAATCAGCCCCAGCATTTTGGTGAT	0.00232594	60	CAWRGTGRLNQPQHF	TCRBV30-01	TCRBJ01-05	11.2014	8.08e-18
68	CGCACAGAGCAGGAGGACTCGGCCGTGTATCTCTGTGCCAGCTCCCAAGGGGGGCGAATCAGAACCTACGAGCAGTACTTCGGGCCG	0.00232594	60	CASSQGGRIRTYEQYF	TCRBV07-02	TCRBJ02-07	1.47934	3.46e-15
69	CTGGAGTCGCCCAGCCCCAACCAGACCTCTCTGTACTTCTGTGCCAGCAGCACTAAGAGGGGGTTTCAGCCCCAGCATTTTGGTGAT	0.00224841	58	CASSTKRGFQPQHF	TCRBV27-01	TCRBJ01-05	11.1867	3.09e-17
70	ACTGTGAGCAACCTGAGCCCTGAAGACAGCAGCATATATCTCTGCAGCGTTGACCATTCCCGGGGGGAGACCCAGTACTTCGGGCCA	0.00220965	57	CSVDHSRGETQYF	TCRBV29-01	TCRBJ02-05	11.1791	6.05e-17
71	ATCCAGCAGGTAGTGCGAGGAGATTCGGCAGCTTATTTCTGTGCCAGCTCACCACGACAGGGCGCCTACGAGCAGTACTTCGGGCCG	0.00213211	55	CASSPRQGAYEQYF	TCRBV18-01	TCRBJ02-07	11.1636	2.4e-16
72	NTGTCGGCTGCTCCCTCCCAGACATCTGTGTACTTCTGTGCCAGCAGTGAATTCATAGTCCCCAATCAGCCCCAGCATTTTGGTGAT	0.00213211	55	CASSEFIVPNQPQHF	TCRBV06-01	TCRBJ01-05	1.74258	6.41e-15
73	AAGATCCGGTCCACAAAGCTGGAGGACTCAGCCATGTACTTCTGTGCCAGCAGGGGGTTGGAGGGCACTGAAGCTTTCTTTGGACAA	0.00209335	54	CASRGLEGTEAFF	TCRBV02-01	TCRBJ01-01	1.73461	1.22e-14
74	AGGATCCAGCAGGTAGTGCGAGGAGATTCGGCAGCTTATTTCTGTGCCAGCTCACCTGGGGAGAACTATGGCTACACCTTCGGTTCG	0.00209335	54	CASSPGENYGYTF	TCRBV18-01	TCRBJ01-02	11.1556	4.73e-16
75	CACGCCCTGCAGCCAGAAGACTCAGCCCTGTATCTCTGCGCCAGCAGCAAAGACCAGGGGGCTGTATACGAGCAGTACTTCGGGCCG	0.00205458	53	CASSKDQGAVYEQYF	TCRBV04-01	TCRBJ02-07	11.1475	9.36e-16
76	AATGTGAGCACCTTGGAGCTGGGGGACTCGGCCCTTTATCTTTGCGCCAGCAGCTCGACAGCCACAGATACGCAGTATTTTGGCCCA	0.00193829	50	CASSSTATDTQYF	TCRBV05-01	TCRBJ02-03	1.22407	1.94e-11
77	CTTCTCAGTGACTCTGGCTTCTATCTCTGTGCCTGGAGTGAGCAACCGGCCAGGCGGAATCGTAAGTACGAGCAGTACTTCGGGCCG	0.00193829	50	CAWSEQPARRNRKYEQYF	TCRBV30-01	TCRBJ02-07	11.1222	7.15e-15
78	TCCACAAAGCTGGAGGACTCAGCCATGTACTTCTGTGCCAGCAGTAAGGGACTAGCGGGGGGACCTGACGAGCAGTACTTCGGGCCG	0.00186075	48	CASSKGLAGGPDEQYF	TCRBV02-01	TCRBJ02-07	11.1045	2.77e-14
79	AGGCTGGAGTTGGCTGCTCCCTCCCAGACATCTGTGTACTTCTGTGCCAGCAGTTACTCAGGGGTGACTGAAGCTTTCTTTGGACAA	0.00182199	47	CASSYSGVTEAFF	TCRBV06-06	TCRBJ01-01	11.0953	5.48e-14
80	AGCTCCTTGGAGCTGGGGGACTCAGCCCTGTACTTCTGTGCCAGCAGCTTAGGAGGGACAGTGCACTACGAGCAGTACTTCGGGCCG	0.00174446	45	CASSLGGTVHYEQYF	TCRBV13-01	TCRBJ02-07	1.3544	5.46e-11
81	CTGACTGTGAGCAACCTGAGCCCTGAAGACAGCAGCATATATCTCTGCAGCGTTGCCCCAGGGGGCTACGAGCAGTACTTCGGGCCG	0.00170569	44	CSVAPGGYEQYF	TCRBV29-01	TCRBJ02-07	11.0667	4.35e-13
82	CTACACGCCCTGCAGCCAGAAGACTCAGCCCTGTATCTCTGCGCCAGCAGCCAGTACCGGAAGAATACCCCCCTCCACTTTGGGAAC	0.00166693	43	CASSQYRKNTPLHF	TCRBV04-01	TCRBJ01-06	1.63568	1.84e-11
83	CTGAGGATCCAGCAGGTAGTGCGAGGAGATTCGGCAGCTTATTTCTGTGCCAGCTCAGAAAACAGGACGCCCCAGCATTTTGGTGAT	0.00162816	42	CASSENRTPQHF	TCRBV18-01	TCRBJ01-05	1.62547	3.52e-11
84	AAGAAGCTCCTTCTCAGTGACTCTGGCTTCTATCTCTGTGCCTGGAGTAGGCGGCTAGCGGGGCCCTACGAGCAGTACTTCGGGCCG	0.00158939	41	CAWSRRLAGPYEQYF	TCRBV30-01	TCRBJ02-07	11.036	3.42e-12
85	AGCACCTTGGAGCTGGGGGACTCGGCCCTTTATCTTTGCGCCAGCAGCCCATGGACAGCAACTAATGAAAAACTGTTTTTTGGCAGT	0.00158939	41	CASSPWTATNEKLFF	TCRBV05-01	TCRBJ01-04	11.036	3.42e-12
86	CAGCGCACACAGCAGGAGGACTCCGCCGTGTATCTCTGTGCCAGCAGCTCCGGGACAGGGGGCACCGGGGAGCTGTTTTTTGGAGAA	0.00151186	39	CASSSGTGGTGELFF	TCRBV07-08	TCRBJ02-02	1.59329	2.48e-10
87	CTGAGCTCTCTGGAGCTGGGGGACTCAGCTTTGTATTTCTGTGCCAGCAGCGTAAACACAGGAGACAATGAGCAGTTCTTCGGGCCA	0.00151186	39	CASSVNTGDNEQFF	TCRBV09-01	TCRBJ02-01	11.0143	1.33e-11
88	GTGAACGCCTTGTTGCTGGGGGACTCGGCCCTGTATCTCTGTGCCAGCAGTCGGGGGTTAAGCAATCAGCCCCAGCATTTTGGTGAT	0.00151186	39	CASSRGLSNQPQHF	TCRBV05-05	TCRBJ01-05	11.0143	1.33e-11
89	AATTCCCTGGAGCTTGGTGACTCTGCTGTGTATTTCTGTGCCAGCAGCCAAGATACAGTCCGCTACAATGAGCAGTTCTTCGGGCCA	0.00143433	37	CASSQDTVRYNEQFF	TCRBV03-01/03-02	TCRBJ02-01	10.9914	5.05e-11
90	ATCCAGCCCTCAGAACCCAGGGACTCAGCTGTGTATTTTTGTGCTAGTGCCCGGGACGGTTATAATTCACCCCTCCACTTTGGGAAC	0.00143433	37	CASARDGYNSPLHF	TCRBV12-05	TCRBJ01-06	10.9914	5.05e-11
91	CGCACACAGCAGGAGGACTCCGCCGTGTATCTCTGTGCCAGCAGCTTAAGCCGAGAACTCTATAATTCACCCCTCCACTTTGGGAAC	0.00143433	37	CASSLSRELYNSPLHF	TCRBV07-08	TCRBJ01-06	1.09328	5.67e-08
92	NTGTCGGCTGCTCCCTCCCAGACATCTGTGTACTTCTGTGCCAGCAGTTACTCGAACAGGGGGCGGAATGAGCAGTTCTTCGGGCCA	0.00143433	37	CASSYSNRGRNEQFF	TCRBV06-05	TCRBJ02-01	1.57041	9.29e-10

[truncated: 2 more sheets: Donor 5_Fig. 2B, Donor 6_Fig. 2B]
