# Supplementary material for: Identification of apolipoprotein B–reactive CDR3 motifs allows tracking of atherosclerosis-related memory CD4+T cells in multiple donors
Source: Front Immunol. 2024 Mar 20;15:1302031. doi: 10.3389/fimmu.2024.1302031 (PMC10988780; doi:10.3389/fimmu.2024.1302031)
Supplement: Supplementary Dataset 1 — AIM+ and AIM− clones with frequency >1.39E-03 and top APOB+ CDR3 clones after enrichment-based filtering. Donor-specific data on separate tabs. [file DataSheet_1.zip › Data Sheet 1/Supplementary Dataset S3.xlsx]

## Sheet: Sheet1
Table S3 - 532 GLIPH motifs enriched in APOB-reactive AIM+ CDR3 as compared to control non-reactive AIM- sequences
Serial No.	GLIPH motif	Fisher score p value	Expansion score p value	log2FC (AIM+ vs AIM-)	Poisson test p value	Negative log10 p (poisson test)
1	SLE%E	0.0052	0.01	6.95288	4.22672e-88	87.374
2	SLN%QET	0.015	0.013	6.77111	3.82831e-85	84.417
3	SV%NTE	0.025	0.025	6.30359	1.59301e-81	80.7978
4	SL%AGQNTE	0.00022	0.004	8.58769	9.18388e-78	77.037
5	SL%GGTYE	0.0075	0.018	6.66534	1.13828e-76	75.9438
6	QG%NTE	0.007	0.011	7.0689	1.17881e-76	75.9286
7	S%SGVE	0.0044	0.003	8.22863	4.5552e-75	74.3415
8	SVRG%TE	0.036	0.025	6.18522	2.41613e-74	73.6169
9	S%STNEK	0.0044	0.049	5.76525	4.57164e-73	72.3399
10	S%SATNEK	0.038	0.009	6.44088	1.21427e-72	71.9157
11	SP%QNTE	0.00027	0.025	5.81353	1.87096e-72	71.7279
12	SLAGT%E	0.018	0.019	6.44736	3.46421e-72	71.4604
13	S%DGYE	0.025	0.034	6.18726	1.72658e-71	70.7628
14	SSSG%SYE	0.026	0.005	6.394	7.19539e-71	70.1429
15	SQ%GQGYNE	0.0033	0.001	6.90069	1.81179e-70	69.7419
16	SPRQG%YE	0.048	0.031	6.17885	3.38268e-70	69.4707
17	RGQ%DTGE	0.022	0.001	9.34558	6.33825e-70	69.198
18	SQ%VSYE	0.0033	0.006	8.02669	3.16913e-69	68.4991
19	S%GGNQP	0.0087	0.018	5.58457	1.73215e-68	67.7614
20	SLGG%LYE	0.038	0.043	5.92685	5.94215e-68	67.2261
21	%GQGGET	0.021	0.01	6.56555	3.63903e-67	66.439
22	S%PGQGNTGE	0.0033	0.009	6.51237	3.63903e-67	66.439
23	SFD%YE	0.0044	0.012	6.19466	9.44722e-67	66.0247
24	S%GQEET	0.014	0.039	5.53356	5.78039e-66	65.238
25	S%PGGA	0.0051	0.005	7.81371	1.00906e-65	64.9961
26	S%GLGE	0.021	0.006	6.35613	2.88735e-65	64.5395
27	SIGTG%EK	0.022	0.004	6.82725	4.94466e-65	64.3059
28	SL%GDQP	0.02	0.025	5.88086	8.09311e-65	64.0919
29	RL%GSNQP	0.048	0.009	7.01919	1.32196e-63	62.8788
30	SL%LNTE	0.037	0.04	5.12817	4.59756e-63	62.3375
31	SLVV%GE	0.044	0.002	6.66159	6.412e-63	62.193
32	%LGNQP	0.044	0.005	7.88075	7.46304e-63	62.1271
33	SLG%LTGE	0.044	0.012	6.90518	2.67722e-62	61.5723
34	S%RGPDT	0.021	0.037	5.44505	1.01047e-61	60.9955
35	SG%HYE	0.0011	0.018	6.47168	1.28573e-61	60.8909
36	S%GGGNQP	0.037	0.03	5.3109	3.12077e-61	60.5057
37	SL%FTE	0.044	0.025	6.29887	6.17217e-61	60.2096
38	SQG%EYE	0.0051	0.028	6.29186	6.17217e-61	60.2096
39	SPG%LAKNI	0.026	0.005	8.72298	2.48921e-60	59.6039
40	SQGTG%E	0.048	0.006	8.21244	2.48921e-60	59.6039
41	SS%QGGEK	0.035	0.01	6.31052	9.90145e-60	59.0043
42	SQA%STDT	0.014	0.004	6.44612	1.4571e-58	57.8365
43	SST%SYE	0.0015	0.006	5.28052	1.72811e-58	57.7624
44	S%VNEK	0.026	0.002	5.8679	6.2885e-58	57.2015
45	SLAG%GE	0.0071	0.019	5.50919	1.0599e-57	56.9747
46	SDRG%YG	0.0061	0.018	5.46391	1.48509e-57	56.8282
47	SPP%NTE	0.012	0.033	4.97413	5.19441e-57	56.2845
48	SFGGG%QP	0.014	0.038	5.22253	6.36098e-57	56.1965
49	SL%LGE	0.025	0.018	5.64221	2.25945e-56	55.646
50	SPGLA%SSYE	0.022	0.016	5.62811	3.38752e-56	55.4701
51	SQ%GYTE	0.013	0.014	5.63147	3.38752e-56	55.4701
52	S%GFQP	0.044	0.002	7.47044	7.07137e-55	54.1505
53	SLVG%TE	0.007	0.037	5.15987	1.01585e-54	53.9932
54	SQDG%TE	0.044	0.014	6.48945	2.74482e-54	53.5615
55	SS%RYTE	0.013	0.011	6.85362	2.74482e-54	53.5615
56	SL%YE	0.0082	0.039	4.54936	6.36726e-54	53.196
57	SE%NTDT	0.044	0.037	5.41723	7.26896e-54	53.1385
58	S%EDGTE	0.0064	0.015	6.06286	1.0651e-53	52.9726
59	SQVG%G	0.026	0.021	6.13282	1.0651e-53	52.9726
60	SVGA%TDT	0.048	0.008	6.15197	1.0651e-53	52.9726
61	SLNRG%	0.013	0.045	5.42527	6.47923e-53	52.1885
62	S%QQGNYG	0.0064	0.005	4.89786	7.14824e-53	52.1458
63	NRG%QP	0.044	0.026	5.07251	8.24907e-53	52.0836
64	SF%GGGYE	0.013	0.006	5.45534	1.16374e-52	51.9341
65	S%SNSGNT	0.013	0.013	6.33103	2.004e-52	51.6981
66	S%VAGGPGE	0.013	0.019	6.36692	2.004e-52	51.6981
67	%PGGYE	0.018	0.031	4.70911	4.70071e-52	51.3278
68	SS%GSP	0.026	0.018	5.87551	7.69646e-52	51.1137
69	RAT%QET	0.048	0.014	5.84561	1.15853e-50	49.9361
70	SL%GGDQP	0.012	0.005	6.9174	3.98559e-50	49.3995
71	S%VGAGET	0.035	0.023	5.66597	4.40324e-50	49.3562
72	SLNR%E	0.014	0.029	4.82798	6.46498e-50	49.1894
73	%DRGPDT	0.026	0.017	5.90448	1.46781e-49	48.8333
74	SLST%EK	0.035	0.021	5.86199	1.46781e-49	48.8333
75	SP%AGADT	0.048	0.002	5.69727	1.46781e-49	48.8333
76	SQL%GGE	0.022	0.025	5.91154	1.46781e-49	48.8333
77	SPRQGA%E	0.011	0.019	5.28672	1.79507e-49	48.7459
78	S%QGAAE	0.038	0.016	5.06764	5.24469e-49	48.2803
79	S%SGHTDT	0.0051	0.02	5.45645	5.52369e-49	48.2578
80	SQ%GGTE	0.018	0.012	5.5038	5.52369e-49	48.2578
81	%EGNTDT	0.048	0.029	5.45286	5.52369e-49	48.2578
82	TLYP	3.8e-06	0.034	4.69563	1.62093e-48	47.7902
83	RETGGA%E	0.035	0.004	8.99846	1.94032e-48	47.7121
84	S%RQTNQP	0.0064	0.001	9.87593	1.94032e-48	47.7121
85	SQ%AGGDE	0.035	0.003	8.06916	5.82098e-48	47.235
86	SL%AGDNE	0.014	0.049	4.74953	1.01753e-47	46.9925
87	%RDLNYG	0.024	0.017	5.45403	1.15534e-47	46.9373
88	S%GQGGEK	0.0075	0.047	4.92688	1.44096e-47	46.8413
89	SIS%GTGE	0.035	0.006	5.38926	2.23382e-47	46.651
90	SPRL%SGNT	0.022	0.021	5.42875	2.23382e-47	46.651
91	SF%GTE	0.0075	0.034	4.53369	9.20973e-47	46.0358
92	%AGGGNQP	0.0051	0.012	4.71652	3.63522e-46	45.4395
93	S%GVGSGANV	0.035	0.001	8.15925	3.90005e-46	45.4089
94	S%QDSGANV	0.0064	0.005	5.11416	7.8212e-46	45.1067
95	SLV%GYG	0.044	0.002	6.50005	1.15837e-45	44.9362
96	SYS%RAGANV	0.035	0.003	6.93091	1.15837e-45	44.9362
97	SGG%HYE	0.0064	0.007	4.95684	2.87912e-45	44.5407
98	SAP%RDE	0.035	0.019	5.05224	6.60712e-45	44.18
99	SQEGG%E	0.044	0.039	4.63621	8.46293e-45	44.0725
100	SFTGG%YE	0.048	0.003	7.52655	1.31962e-44	43.8796
101	SPPGLAA%E	0.048	0.003	7.38282	1.31962e-44	43.8796
102	SY%GEE	0.035	0.005	7.54419	1.31962e-44	43.8796
103	SKQGG%E	0.0051	0.017	4.99613	2.40821e-44	43.6183
104	%LGDSP	0.035	0.04	4.92125	2.40821e-44	43.6183
105	SLD%SGNT	0.0026	0.033	4.38359	2.54429e-44	43.5944
106	RGDRG%EET	0.035	0.008	6.72792	3.88084e-44	43.4111
107	SE%YGGSGE	0.035	0.011	6.8733	3.88084e-44	43.4111
108	SIS%QP	0.022	0.009	6.60262	3.88084e-44	43.4111
109	SPGG%SP	0.013	0.004	6.79914	3.88084e-44	43.4111
110	SQGAE%E	0.035	0.015	6.29186	3.88084e-44	43.4111
111	SQLAGGD%	0.035	0.013	6.51307	3.88084e-44	43.4111
112	RGTS%DT	0.044	0.035	4.76022	8.76911e-44	43.057
113	S%PGHE	0.048	0.038	4.74735	8.76911e-44	43.057
114	%GTNTGE	0.032	0.014	5.84982	1.14109e-43	42.9427
115	RRSWG%E	0.035	0.009	6.24888	1.14109e-43	42.9427
116	S%RPYG	0.048	0.015	6.11944	1.14109e-43	42.9427
117	S%DRSSYE	0.015	0.045	4.95884	1.83105e-43	42.7373
118	SLGG%NYG	0.039	0.021	4.1384	2.13259e-43	42.6711
119	S%NRGE	0.0075	0.04	4.57569	4.18978e-43	42.3778
120	S%GGGAQP	0.0064	0.024	4.73487	6.60172e-43	42.1803
121	SLGGED%	0.022	0.016	4.64162	2.37761e-42	41.6239
122	L%RTYE	0.035	0.01	5.8609	2.54881e-42	41.5937
123	S%ASSTDT	0.026	0.001	6.1738	2.54881e-42	41.5937
124	S%GQGVGYG	0.035	0.012	5.8609	2.54881e-42	41.5937
125	SED%GGSGE	0.035	0.009	6.17815	2.54881e-42	41.5937
126	SLGE%NQP	0.048	0.009	5.90397	2.54881e-42	41.5937
127	SLQGGY%E	0.022	0.008	5.80423	2.54881e-42	41.5937
128	SQETG%NSP	0.035	0.001	6.20203	2.54881e-42	41.5937
129	SRVR%NE	0.022	0.007	5.98332	2.54881e-42	41.5937
130	TG%TNEK	0.026	0.004	6.03677	2.54881e-42	41.5937
131	%RRGDYG	0.022	0.021	6.03185	2.54881e-42	41.5937
132	SLGGG%GET	0.044	0.038	4.31999	3.23087e-42	41.4907
133	SL%QGNYG	0.012	0.013	4.1509	7.42324e-42	41.1294
134	S%GAGGYNE	0.0081	0.015	4.97541	3.57416e-41	40.4468
135	SLGGQL%E	0.035	0.016	5.88031	4.31272e-41	40.3652
136	SLGGQLY%	0.035	0.011	5.9507	4.31272e-41	40.3652
137	SLGQDTG%	0.035	0.011	5.80792	4.31272e-41	40.3652
138	S%GTGGTGE	0.024	0.04	4.51933	5.79603e-41	40.2369
139	SSS%GAET	0.048	0.035	4.63227	1.03121e-40	39.9867
140	GLQG%NEK	0.035	0.017	5.59352	1.24284e-40	39.9056
141	S%APTGDQP	0.035	0.004	5.63895	1.24284e-40	39.9056
142	%RWSNYG	0.035	0.018	5.5739	1.24284e-40	39.9056
143	S%RTDTE	0.044	0.027	5.16419	3.58016e-40	39.4461
144	STSPG%GTE	0.035	0.015	5.37417	3.58016e-40	39.4461
145	SL%GGESG	0.0064	0.008	4.51814	3.63665e-40	39.4393
146	S%QGTTE	0.013	0.049	4.21927	1.20466e-39	38.9191
147	SIQGG%E	0.0051	0.019	5.59464	1.68249e-39	38.774
148	TA%YNSP	0.035	0.012	4.40088	2.12735e-39	38.6722
149	SLEGG%TE	0.012	0.021	4.62747	2.5153e-39	38.5994
150	S%SRGNYG	0.0044	0.036	3.93397	3.30326e-39	38.4811
151	SAPP%T	0.035	0.009	5.19468	4.79892e-39	38.3189
152	SHGQ%ET	0.035	0.01	5.35299	4.79892e-39	38.3189
153	SLK%DSNQP	0.035	0.007	5.28085	4.79892e-39	38.3189
154	SSGL%GE	0.044	0.03	4.31658	7.41839e-39	38.1297
155	SLAGTG%	0.024	0.015	5.91032	9.20326e-39	38.0361
156	SL%GP	0.012	0.043	3.91228	1.01366e-38	37.9941
157	SPGTV%GE	0.022	0.023	4.20831	2.58312e-38	37.5879
158	RRQ%GNT	0.0051	0.023	4.30141	4.02984e-38	37.3947
159	%SWRSYNE	0.0064	0.01	4.26484	4.02984e-38	37.3947
160	G%VYNE	0.048	0.016	5.21723	5.41423e-38	37.2665
161	S%SSGAET	0.035	0.024	5.14684	5.41423e-38	37.2665
162	SQ%NMNTE	0.035	0.021	5.20359	5.41423e-38	37.2665
163	SP%PGNT	0.00024	0.026	4.49784	6.76586e-38	37.1697
164	%GGLRET	0.035	0.017	4.8679	1.52829e-37	36.8158
165	RDRGR%QP	0.022	0.024	4.96598	1.52829e-37	36.8158
166	RGDRGR%QP	0.035	0.021	4.92509	1.52829e-37	36.8158
167	S%RYDQP	0.035	0.01	4.96528	1.52829e-37	36.8158
168	S%VGGGNYG	0.0064	0.01	4.98723	1.52829e-37	36.8158
169	SQG%GSP	0.048	0.024	4.92793	1.52829e-37	36.8158
170	SQGE%SP	0.035	0.017	4.90368	1.52829e-37	36.8158
171	SSTS%GDT	0.022	0.022	4.94158	1.52829e-37	36.8158
172	SRT%NTGE	0.036	0.027	3.92015	4.18713e-37	36.3781
173	SDSRG%YG	0.035	0.029	4.83409	4.31125e-37	36.3654
174	SI%GTENTE	0.035	0.03	4.78921	4.31125e-37	36.3654
175	R%RGNYG	0.0077	0.007	5.34573	3.06354e-36	35.5138
176	SLVR%RNG	0.035	0.005	4.84506	4.12849e-36	35.3842
177	STRGG%NEK	0.035	0.016	4.64746	4.12849e-36	35.3842
178	SST%SP	0.022	0.011	4.5609	1.15232e-35	34.9384
179	SFAG%GNQP	0.013	0.024	3.92989	3.8454e-35	34.4151
180	SLGGV%YG	0.048	0.01	3.70945	6.85843e-35	34.1638
181	SQAS%TDT	0.022	0.004	5.9726	8.95106e-35	34.0481
182	%EVPYE	0.035	0.024	4.58213	9.65627e-35	34.0152
183	S%PGFNE	0.0064	0.017	4.46447	9.65627e-35	34.0152
184	SATG%DTE	0.022	0.031	4.4822	9.65627e-35	34.0152
185	SFGTA%NE	0.048	0.015	4.57645	9.65627e-35	34.0152
186	SPGGG%STDT	0.048	0.04	4.4822	9.65627e-35	34.0152
187	ST%GHTE	0.022	0.039	4.59694	9.65627e-35	34.0152
188	TSGSVD%	0.035	0.012	4.50679	9.65627e-35	34.0152
189	S%RGGQP	0.036	0.023	4.59546	2.65455e-34	33.576
190	S%DLAYE	0.013	0.023	3.87895	5.72886e-34	33.2419
191	SLGS%PYE	0.048	0.021	4.45728	7.26485e-34	33.1388
192	SQGLA%PYE	0.026	0.047	3.73118	8.08676e-34	33.0922
193	SL%VDQP	0.0075	0.007	5.76159	1.42359e-33	32.8466
194	GQG%SYNSP	0.0064	0.032	4.34377	1.98633e-33	32.7019
195	RE%AGTE	0.048	0.037	4.34239	1.98633e-33	32.7019
196	REGP%YG	0.035	0.016	4.2707	1.98633e-33	32.7019
197	SIRQS%E	0.035	0.037	4.29975	1.98633e-33	32.7019
198	%YQGVNTE	0.035	0.003	5.19075	3.27948e-33	32.4842
199	V%QGVNTE	0.035	0.005	5.19075	3.27948e-33	32.4842
200	%ADYNSP	0.022	0.013	3.73539	7.96587e-33	32.0988
201	S%RGYNSP	0.026	0.048	3.75861	7.96587e-33	32.0988
202	SLG%YNYE	0.035	0.036	4.2854	1.34509e-32	31.8712
203	S%SGET	0.025	0.038	4.57649	2.62603e-32	31.5807
204	SYE%NEK	0.035	0.04	4.18803	3.63801e-32	31.4391
205	%LTGGSNQP	0.022	0.036	4.21723	3.63801e-32	31.4391
206	SELR%NE	0.035	0.01	4.82413	9.51505e-32	31.0216
207	SLEV%QP	0.044	0.005	4.72243	9.51505e-32	31.0216
208	SSGH%	0.0051	0.02	4.76345	9.51505e-32	31.0216
209	SLAG%SYNSP	0.048	0.046	3.71712	1.03686e-31	30.9843
210	SY%RTGGNYG	0.035	0.021	4.09269	2.23982e-31	30.6498
211	S%PVET	0.035	0.03	4.02975	5.99187e-31	30.2224
212	SLG%EDT	0.038	0.015	3.98557	5.99187e-31	30.2224
213	SLGG%VHYE	0.035	0.006	4.0133	5.99187e-31	30.2224
214	T%NHYG	0.035	0.003	4.01087	5.99187e-31	30.2224
215	SG%AGGYNE	0.013	0.012	4.74422	9.67925e-31	30.0142
216	MS%SGTGE	0.035	0.001	10.3905	1.57772e-30	29.802
217	NRDRA%E	0.035	0.001	7.77413	1.57772e-30	29.802
218	RDLGV%GT	0.035	0.002	8.18465	1.57772e-30	29.802
219	SL%SQAT	0.035	0.001	7.83731	1.57772e-30	29.802
220	SL%TGTGDNE	0.035	0.002	7.88539	1.57772e-30	29.802
221	SRERV%YG	0.035	0.001	8.22554	1.57772e-30	29.802
222	%ASGET	0.026	0.028	4.47939	2.27709e-30	29.6426
223	SS%GAGET	0.0075	0.035	4.56682	2.27709e-30	29.6426
224	SFT%GDE	0.035	0.009	6.76724	3.15544e-30	29.5009
225	SFSS%NT	0.048	0.047	4.32553	5.35362e-30	29.2714
226	%GQGAKT	0.035	0.013	3.88069	8.94748e-30	29.0483
227	RGALD%	0.035	0.032	3.85949	8.94748e-30	29.0483
228	S%DRVASE	0.035	0.012	3.83609	8.94748e-30	29.0483
229	SFGL%GTE	0.035	0.034	3.85207	8.94748e-30	29.0483
230	SLGF%YE	0.022	0.046	3.84298	8.94748e-30	29.0483
231	SLGGTGH%E	0.035	0.024	3.89616	8.94748e-30	29.0483
232	SQDPG%T	0.0064	0.045	3.5053	1.4558e-29	28.8369
233	SL%GTGE	0.0012	0.029	3.25748	2.49337e-29	28.6032
234	SPPSR%G	0.048	0.011	4.37245	4.62275e-29	28.3351
235	SSTTS%E	0.035	0.006	4.25567	4.62275e-29	28.3351
236	SVTG%GNT	0.014	0.016	3.35963	5.81266e-29	28.2356
237	SGTQ%YNE	0.035	0.039	3.76755	1.21971e-28	27.9137
238	SL%SFE	0.022	0.033	3.76623	1.21971e-28	27.9137
239	RGTG%LNQP	0.035	0.007	6.7242	1.5935e-28	27.7976
240	S%GGFGSSYNE	0.035	0.006	6.96058	1.5935e-28	27.7976
241	S%PSRGNTE	0.035	0.002	7.15238	1.5935e-28	27.7976
242	S%QDTNEK	0.035	0.007	6.08428	1.5935e-28	27.7976
243	SFL%SET	0.035	0.01	6.25833	1.5935e-28	27.7976
244	SHGQIT%E	0.035	0.004	7.01234	1.5935e-28	27.7976
245	SI%FQP	0.035	0.006	6.12345	1.5935e-28	27.7976
246	SL%RDQ	0.035	0.005	6.23458	1.5935e-28	27.7976
247	SQDG%GGET	0.035	0.001	6.93074	1.5935e-28	27.7976
248	SQVVS%E	0.035	0.005	6.86068	1.5935e-28	27.7976
249	STK%GFQP	0.035	0.003	6.8125	1.5935e-28	27.7976
250	SV%TGDNE	0.035	0.004	6.24031	1.5935e-28	27.7976
251	SVVAGG%GE	0.035	0.007	6.91946	1.5935e-28	27.7976
252	SQG%GGE	0.044	0.036	4.0142	8.12613e-28	27.0901
253	G%GP	0.048	0.044	3.60842	1.52669e-27	26.8163
254	S%GTGGFSP	0.022	0.035	3.67018	1.52669e-27	26.8163
255	S%GTGGRYE	0.0064	0.038	3.64483	1.52669e-27	26.8163
256	SGGSGE%	0.035	0.036	3.65257	1.52669e-27	26.8163
257	SS%GHQP	0.035	0.017	3.98781	1.87023e-27	26.7281
258	SEG%GEK	0.035	0.002	5.83205	4.06421e-27	26.391
259	SEGA%EK	0.035	0.003	5.83205	4.06421e-27	26.391
260	S%RDKET	0.048	0.039	3.33564	5.11977e-27	26.2907
261	%RDGYNSP	0.035	0.011	6.0264	7.96907e-27	26.0986
262	%SQGLSSYE	0.035	0.008	5.38888	7.96907e-27	26.0986
263	I%TGGYE	0.035	0.006	5.46761	7.96907e-27	26.0986
264	RAPGGE%	0.035	0.015	5.59694	7.96907e-27	26.0986
265	SA%TGQGTGE	0.035	0.012	5.8392	7.96907e-27	26.0986
266	SEGGLA%YE	0.035	0.005	5.78421	7.96907e-27	26.0986
267	SEPGP%NQP	0.035	0.001	5.24903	7.96907e-27	26.0986
268	SEY%GYE	0.035	0.016	5.87148	7.96907e-27	26.0986
269	SG%APNTGE	0.035	0.016	5.37504	7.96907e-27	26.0986
270	SH%NYG	0.022	0.018	5.26959	7.96907e-27	26.0986
271	SIDG%NTGE	0.035	0.006	5.72792	7.96907e-27	26.0986
272	SILQG%GTE	0.035	0.01	5.8125	7.96907e-27	26.0986
273	SKGLAGGP%E	0.035	0.008	5.57646	7.96907e-27	26.0986
274	SL%GLGNE	0.022	0.013	5.98413	7.96907e-27	26.0986
275	SLA%GRGSYE	0.035	0.012	5.59694	7.96907e-27	26.0986
276	SLGEV%QP	0.035	0.007	5.62644	7.96907e-27	26.0986
277	SLLT%GRET	0.035	0.009	5.67384	7.96907e-27	26.0986
278	SP%TEAYE	0.035	0.006	5.3505	7.96907e-27	26.0986
279	SPPGQGF%NE	0.035	0.018	5.37504	7.96907e-27	26.0986
280	SQ%RGPTDT	0.035	0.007	5.96158	7.96907e-27	26.0986
281	SQGEGS%	0.035	0.007	5.35114	7.96907e-27	26.0986
282	TPPG%DYG	0.035	0.012	5.37504	7.96907e-27	26.0986
283	VQGAL%EK	0.035	0.008	5.72792	7.96907e-27	26.0986
284	SFGG%EK	0.044	0.021	5.09653	1.56226e-26	25.8062
285	SLSDRV%E	0.035	0.032	3.55678	1.76341e-26	25.7536
286	SLTG%K	0.035	0.009	3.50351	1.76341e-26	25.7536
287	SQ%SNSP	0.048	0.032	3.49477	1.76341e-26	25.7536
288	SQVGA%TNEK	0.035	0.042	3.49553	1.76341e-26	25.7536
289	T%QGANYG	0.035	0.023	3.549	1.76341e-26	25.7536
290	%GGTA	0.022	0.038	3.49553	1.76341e-26	25.7536
291	SEA%GGE	0.013	0.044	3.15083	4.35701e-26	25.3608
292	SL%DSSYE	0.036	0.047	3.22339	4.76039e-26	25.3224
293	S%GSGDE	0.048	0.007	5.52081	1.35528e-25	24.868
294	SKQ%GYE	0.0064	0.015	3.35723	1.88775e-25	24.7241
295	GGTN%GE	0.035	0.006	5.11693	2.63087e-25	24.5799
296	GVAG%	0.035	0.019	5.12722	2.63087e-25	24.5799
297	KAGG%DE	0.035	0.03	4.90448	2.63087e-25	24.5799
298	KRGP%T	0.035	0.021	4.9047	2.63087e-25	24.5799
299	MS%YE	0.035	0.026	4.90448	2.63087e-25	24.5799
300	NS%SE	0.035	0.019	5.12722	2.63087e-25	24.5799
301	R%DLNYG	0.022	0.006	5.09954	2.63087e-25	24.5799
302	RA%HNSP	0.035	0.008	5.21723	2.63087e-25	24.5799
303	RPRGG%GNT	0.035	0.02	5.03042	2.63087e-25	24.5799
304	RTGGS%	0.048	0.007	5.1199	2.63087e-25	24.5799
305	S%QGFNTE	0.035	0.013	5.17583	2.63087e-25	24.5799
306	SF%GFNTE	0.035	0.015	5.17583	2.63087e-25	24.5799
307	SKGTSGG%DE	0.035	0.015	4.87372	2.63087e-25	24.5799
308	SLA%GQAGSP	0.035	0.013	5.01123	2.63087e-25	24.5799
309	SLT%GD	0.035	0.019	4.78921	2.63087e-25	24.5799
310	SPGTGW%E	0.035	0.02	5.01123	2.63087e-25	24.5799
311	SPTGF%NTE	0.035	0.015	5.00107	2.63087e-25	24.5799
312	SS%ISGE	0.035	0.02	4.9959	2.63087e-25	24.5799
313	SSLG%SSGANV	0.035	0.012	4.90324	2.63087e-25	24.5799
314	SVNTGD%E	0.035	0.011	5.03868	2.63087e-25	24.5799
315	SYSGGRN%	0.035	0.019	5.16189	2.63087e-25	24.5799
316	SL%GRGSYNE	0.0075	0.038	3.09349	3.77991e-25	24.4225
317	SLSG%NEK	0.013	0.039	3.32689	4.76293e-25	24.3221
318	%SYE	0.031	0.013	2.9718	5.53773e-25	24.2567
319	SSGQT%E	0.022	0.033	3.09355	1.2501e-24	23.9031
320	SDTGG%EK	0.035	0.044	3.29921	1.88005e-24	23.7258
321	SP%AGSSYNE	0.048	0.045	3.291	1.88005e-24	23.7258
322	SPDR%GNSP	0.035	0.026	3.26679	1.88005e-24	23.7258
323	S%TGGDSP	0.026	0.049	2.99641	3.13443e-24	23.5038
324	RPGQ%LNTE	0.035	0.008	4.93814	3.35639e-24	23.4741
325	SD%GQGNTE	0.048	0.011	4.64046	3.35639e-24	23.4741
326	S%TGDNSP	0.045	0.033	3.01047	3.58772e-24	23.4452
327	%GTQSYNE	0.035	0.022	4.37977	6.44969e-24	23.1905
328	R%GQSLNTE	0.035	0.006	4.6917	6.44969e-24	23.1905
329	RTDRGS%QP	0.035	0.01	4.68326	6.44969e-24	23.1905
330	S%GGQGPGNT	0.035	0.024	4.53916	6.44969e-24	23.1905
331	SI%GTGTYE	0.035	0.023	4.52641	6.44969e-24	23.1905
332	SL%VRGTYE	0.035	0.029	4.51728	6.44969e-24	23.1905
333	SLG%NSYG	0.035	0.024	4.5267	6.44969e-24	23.1905
334	SLGT%PLE	0.035	0.019	4.41278	6.44969e-24	23.1905
335	SPPV%G	0.035	0.016	4.66391	6.44969e-24	23.1905
336	SRR%RLGE	0.035	0.027	4.67242	6.44969e-24	23.1905
337	SRRDR%GE	0.035	0.027	4.67242	6.44969e-24	23.1905
338	SSGTG%DQET	0.035	0.013	4.76553	6.44969e-24	23.1905
339	STAP%YE	0.035	0.019	4.65535	6.44969e-24	23.1905
340	SVQGVP%	0.035	0.017	4.57894	6.44969e-24	23.1905
341	S%QGRQP	0.024	0.004	3.58663	1.01205e-23	22.9948
342	SF%QGDT	0.035	0.017	4.56529	1.23888e-23	22.907
343	SSDRD%E	0.0075	0.047	3.47978	2.40423e-23	22.619
344	SEAEG%E	0.0064	0.041	3.01421	2.81399e-23	22.5507
345	SLT%EK	0.022	0.024	3.34448	5.29512e-23	22.2761
346	SPTSSG%T	0.022	0.038	2.97093	5.76387e-23	22.2393
347	S%SARNTE	0.022	0.032	4.30291	6.58411e-23	22.1815
348	S%GGDTDT	0.0015	0.038	3.68806	6.59985e-23	22.1805
349	%LAGSHE	0.035	0.023	4.21723	1.25232e-22	21.9023
350	GDG%	0.035	0.029	4.21723	1.25232e-22	21.9023
351	R%QGARET	0.035	0.027	4.37504	1.25232e-22	21.9023
352	RG%EDG	0.035	0.031	4.21723	1.25232e-22	21.9023
353	SD%GLAGVRNE	0.035	0.018	4.25927	1.25232e-22	21.9023
354	SL%IGIYE	0.035	0.03	4.1334	1.25232e-22	21.9023
355	SL%RVGQP	0.035	0.028	4.23754	1.25232e-22	21.9023
356	SLAGG%YNSP	0.035	0.028	4.23649	1.25232e-22	21.9023
357	SLDRVG%P	0.035	0.02	4.37504	1.25232e-22	21.9023
358	SLGQDT%E	0.035	0.001	4.21254	1.25232e-22	21.9023
359	SPPS%YG	0.035	0.006	4.19233	1.25232e-22	21.9023
360	SRGLAGGS%E	0.035	0.028	4.2854	1.25232e-22	21.9023
361	SS%DREYE	0.035	0.024	4.37504	1.25232e-22	21.9023
362	SVGTG%LNTE	0.035	0.021	4.23649	1.25232e-22	21.9023
363	S%PGGQ	0.0012	0.005	6.27539	1.61838e-22	21.7909
364	S%GASGTE	0.048	0.025	3.39487	3.1175e-22	21.5062
365	SMGQG%G	0.035	0.02	3.0498	5.15607e-22	21.2877
366	SA%QGGGEK	0.035	0.029	2.98995	1.24261e-21	20.9057
367	%FRTGGGQP	0.035	0.025	4.01346	2.00596e-21	20.6977
368	%GQAAGNT	0.035	0.026	3.99548	2.00596e-21	20.6977
369	K%GGGDE	0.035	0.019	3.94101	2.00596e-21	20.6977
370	S%DPHE	0.035	0.039	3.90207	2.00596e-21	20.6977
371	SE%GRPYE	0.035	0.035	3.97728	2.00596e-21	20.6977
372	SEDP%E	0.035	0.047	3.90207	2.00596e-21	20.6977
373	SEE%E	0.044	0.034	4.01346	2.00596e-21	20.6977
374	SLFRA%E	0.035	0.026	3.99548	2.00596e-21	20.6977
375	SLQA%VGYE	0.035	0.027	4.02841	2.00596e-21	20.6977
376	SPGQG%PP	0.035	0.04	3.90207	2.00596e-21	20.6977
377	SQDP%ET	0.022	0.048	3.78136	2.00596e-21	20.6977
378	SQVR%GGTE	0.035	0.032	4.01346	2.00596e-21	20.6977
379	SQVSN%P	0.035	0.024	4.07973	2.00596e-21	20.6977
380	SV%AGLTDT	0.035	0.04	4.01346	2.00596e-21	20.6977
381	SL%GGAET	0.024	0.029	3.27373	2.38461e-21	20.6226
382	PH%SYNSP	0.035	0.012	3.88613	3.77384e-21	20.4232
383	S%DRVGNSP	0.035	0.015	2.96562	4.01213e-21	20.3966
384	SLLI%E	0.035	0.01	2.97644	4.01213e-21	20.3966
385	SPTS%GDT	0.035	0.02	2.78856	4.37494e-21	20.359
386	SQG%K	0.038	0.023	3.15282	5.10216e-21	20.2922
387	SD%GGLEK	0.035	0.045	2.92417	9.55118e-21	20.0199
388	SL%PLGE	0.022	0.035	2.93321	9.55118e-21	20.0199
389	SQ%LE	0.0075	0.035	3.08652	2.45667e-20	19.6097
390	S%GAGFYG	0.035	0.003	3.77616	2.72614e-20	19.5645
391	S%RGGNG	0.035	0.007	3.69243	2.72614e-20	19.5645
392	S%RQGWGET	0.035	0.033	3.70044	2.72614e-20	19.5645
393	SFSPT%E	0.035	0.029	3.79181	2.72614e-20	19.5645
394	SGRA%G	0.035	0.047	3.67243	2.72614e-20	19.5645
395	SHR%STE	0.035	0.03	3.74953	2.72614e-20	19.5645
396	SID%TE	0.035	0.039	3.84298	2.72614e-20	19.5645
397	SL%PLTE	0.035	0.032	3.74953	2.72614e-20	19.5645
398	SLERG%GTYE	0.035	0.048	3.76022	2.72614e-20	19.5645
399	SLNPL%E	0.035	0.041	3.74953	2.72614e-20	19.5645
400	SQNVAGAY%	0.035	0.036	3.74953	2.72614e-20	19.5645
401	SRRTT%TDT	0.035	0.034	3.74953	2.72614e-20	19.5645
402	TFSG%QET	0.035	0.036	3.74953	2.72614e-20	19.5645
403	VPGQ%TE	0.035	0.012	3.64134	2.72614e-20	19.5645
404	SL%TNEK	0.0021	0.028	2.74512	2.98687e-20	19.5248
405	SLG%RTTGE	0.035	0.013	2.8679	6.92218e-20	19.1598
406	SV%LGSSYE	0.035	0.024	2.84415	6.92218e-20	19.1598
407	SVL%NQP	0.0075	0.038	3.12228	8.8874e-20	19.0512
408	S%EGGSTDT	0.0033	0.02	2.69356	1.249e-19	18.9034
409	%GTSGASYE	0.035	0.022	3.51785	3.20856e-19	18.4937
410	%QGGVET	0.035	0.048	3.61765	3.20856e-19	18.4937
411	R%GLRDTE	0.035	0.047	3.47897	3.20856e-19	18.4937
412	R%RDRLNTE	0.035	0.045	3.47897	3.20856e-19	18.4937
413	R%YSGNT	0.035	0.049	3.52356	3.20856e-19	18.4937
414	RSD%GTDT	0.035	0.016	3.56322	3.20856e-19	18.4937
415	S%LDSPYE	0.035	0.035	3.58496	3.20856e-19	18.4937
416	SHPG%GYG	0.035	0.016	3.57569	3.20856e-19	18.4937
417	SIAGL%NE	0.035	0.049	3.47897	3.20856e-19	18.4937
418	SKPGQG%ET	0.035	0.003	3.46163	3.20856e-19	18.4937
419	SLG%WNTGE	0.035	0.049	3.54226	3.20856e-19	18.4937
420	SLVPGA%NT	0.035	0.014	3.5479	3.20856e-19	18.4937
421	SPRDRVT%E	0.035	0.035	3.58496	3.20856e-19	18.4937
422	SQR%DG	0.035	0.049	3.50855	3.20856e-19	18.4937
423	SS%RLL	0.035	0.047	3.52356	3.20856e-19	18.4937
424	SD%NNE	0.048	0.049	3.33985	5.90964e-19	18.2284
425	S%ATGGGSP	0.0051	0.031	3.43559	1.82145e-18	17.7396
426	R%TGGGAHTGE	0.035	0.001	7.92896	2.9336e-18	17.5326
427	SKQ%NYG	0.035	0.008	7.18686	2.9336e-18	17.5326
428	%QQGRTE	0.035	0.041	3.38606	3.32205e-18	17.4786
429	%RTADYE	0.035	0.043	3.27798	3.32205e-18	17.4786
430	MGD%GANV	0.035	0.007	3.20763	3.32205e-18	17.4786
431	S%DSQG	0.035	0.043	3.40476	3.32205e-18	17.4786
432	SEGG%GNI	0.035	0.047	3.27799	3.32205e-18	17.4786
433	SLA%NI	0.022	0.04	3.36291	3.32205e-18	17.4786
434	SPTG%LE	0.035	0.043	3.42626	3.32205e-18	17.4786
435	SQA%AGE	0.035	0.049	3.37977	3.32205e-18	17.4786
436	SQVDLG%SYNE	0.035	0.047	3.28876	3.32205e-18	17.4786
437	SSPGQGG%G	0.035	0.048	3.42626	3.32205e-18	17.4786
438	T%GTGKNTE	0.035	0.022	3.25376	3.32205e-18	17.4786
439	S%GAEYE	0.0012	0.02	4.16554	4.49336e-18	17.3474
440	PPVSG%DYNE	0.035	0.004	7.14928	4.7867e-18	17.32
441	%PNRLEAFAHGYNE	0.035	0.046	2.70044	5.53057e-18	17.2572
442	SDVGGRG%G	0.035	0.048	2.70044	5.53057e-18	17.2572
443	S%DSSNTE	0.026	0.027	2.74867	1.17758e-17	16.929
444	%QHE	0.035	0.001	2.60466	2.13202e-17	16.6712
445	SIQ%RQP	0.035	0.044	3.16993	3.06329e-17	16.5138
446	SMA%QP	0.035	0.026	3.22127	3.06329e-17	16.5138
447	SQGLAN%YE	0.035	0.021	3.17341	3.06329e-17	16.5138
448	AQGG%TE	0.035	0.01	5.04041	2.28864e-16	15.6404
449	S%RLAGGPAKNI	0.035	0.018	5.19967	2.28864e-16	15.6404
450	SGG%GEE	0.035	0.015	5.11166	2.35397e-16	15.6282
451	SLVG%GGGYG	0.035	0.015	5.04935	2.35397e-16	15.6282
452	SSQGH%E	0.035	0.007	5.42991	2.35397e-16	15.6282
453	SSTGV%EK	0.022	0.003	5.87762	2.35397e-16	15.6282
454	%QDANYG	0.035	0.006	5.96751	2.35397e-16	15.6282
455	S%GQLSYG	0.035	0.045	3.03242	2.54085e-16	15.595
456	S%QGARNTGE	0.035	0.029	3.00392	2.54085e-16	15.595
457	SDG%GGNT	0.035	0.033	3.05764	2.54085e-16	15.595
458	SL%GQGGPYE	0.035	0.048	3.03242	2.54085e-16	15.595
459	SGG%GGYNE	0.013	0.008	3.78778	6.1272e-16	15.2127
460	SLEP%NE	0.048	0.042	2.96867	1.08272e-15	14.9655
461	RY%SNQP	0.022	0.043	2.39111	1.52462e-15	14.8168
462	KT%AYE	0.035	0.022	2.81183	1.91136e-15	14.7187
463	RS%GQGSGNT	0.035	0.031	2.9386	1.91136e-15	14.7187
464	SLRS%SSGNT	0.035	0.023	2.81762	1.91136e-15	14.7187
465	SRG%AANTE	0.035	0.023	2.87447	1.91136e-15	14.7187
466	SPP%GTGNT	0.022	0.041	2.33306	2.39518e-15	14.6207
467	S%VSGLNTGE	0.035	0.018	4.33498	5.99904e-15	14.2219
468	S%TGVEEK	0.035	0.005	4.35018	6.38219e-15	14.195
469	SPLAGA%TDT	0.022	0.026	4.732	6.38219e-15	14.195
470	SS%TGRDTE	0.035	0.012	4.54589	6.38219e-15	14.195
471	SVH%GTYG	0.035	0.015	4.73335	6.38219e-15	14.195
472	SLTGT%LYE	0.035	0.002	2.7576	7.52059e-15	14.1237
473	S%RDRPNTE	0.035	0.047	2.70895	1.31298e-14	13.8817
474	SDDR%SYE	0.048	0.048	2.68403	1.31298e-14	13.8817
475	SA%GGDSP	0.035	0.019	2.31654	1.93106e-14	13.7142
476	S%QRGLNTE	0.035	0.015	4.09757	6.90264e-14	13.161
477	SLGL%GAE	0.0064	0.025	4.1334	6.90264e-14	13.161
478	SVGRRQG%QET	0.035	0.015	4	6.90264e-14	13.161
479	SYSNRGR%E	0.035	0.02	4.27684	6.90264e-14	13.161
480	S%NRVDG	0.035	0.031	2.61419	8.28445e-14	13.0817
481	SDRSG%	0.035	0.036	2.20511	1.30221e-13	12.8853
482	S%SQTDT	0.035	0.004	2.18903	2.0577e-13	12.6866
483	ALAGGH%	0.035	0.001	7.08369	4.53404e-13	12.3435
484	%TGADEK	0.035	0.035	2.5155	4.82542e-13	12.3165
485	%RDEK	0.048	0.038	3.10977	4.95325e-13	12.3051
486	SLGR%KNI	0.0064	0.048	3.06572	4.95325e-13	12.3051
487	SSG%GDG	0.035	0.034	3.6865	6.24211e-13	12.2047
488	SVGR%QGFQET	0.035	0.012	3.74664	6.24211e-13	12.2047
489	SVGTGG%YE	0.048	0.033	3.75756	6.24211e-13	12.2047
490	S%AGSYNSP	0.048	0.028	2.13118	9.09991e-13	12.041
491	SLVLAGR%NE	0.035	0.011	3.68377	1.00939e-12	11.9959
492	SQGPGG%	0.035	0.014	3.44761	1.00939e-12	11.9959
493	SQR%GANE	0.035	0.028	3.4822	1.00939e-12	11.9959
494	SSQGR%P	0.035	0.006	3.55283	1.00939e-12	11.9959
495	SVGTGG%SP	0.022	0.03	2.13176	1.20572e-12	11.9188
496	GLDRDR%TGE	0.035	0.035	2.11548	2.2012e-12	11.6573
497	S%VGAGNQP	0.035	0.029	2.34062	2.60594e-12	11.584
498	SS%GRTE	0.048	0.018	2.42017	2.60594e-12	11.584
499	SWT%GGE	0.035	0.023	2.38333	2.60594e-12	11.584
500	T%LTGGE	0.035	0.046	2.04016	7.11292e-12	11.148
501	SLGLAG%KNI	0.035	0.021	3.33665	7.69638e-12	11.1137
502	SPGQT%G	0.022	0.035	2.01257	1.06204e-11	10.9739
503	SHRT%E	0.035	0.04	3.2211	1.28998e-11	10.8894
504	SLS%SNEK	0.035	0.015	3.24628	1.28998e-11	10.8894
505	TGTSGS%E	0.022	0.044	3.37504	1.28998e-11	10.8894
506	RGQGE%NSP	0.035	0.048	2.23816	1.3098e-11	10.8828
507	S%AGGESG	0.0012	0.012	2.47554	1.33792e-11	10.8736
508	SP%QTGE	0.0064	0.016	4.67337	2.04009e-11	10.6904
509	SGG%GDE	0.048	0.005	5.00998	2.13111e-11	10.6714
510	KS%SGANV	0.035	0.042	2.22463	6.14781e-11	10.2113
511	PS%ANTE	0.035	0.027	2.22913	6.14781e-11	10.2113
512	SFMGGY%	0.035	0.048	2.22463	6.14781e-11	10.2113
513	SL%LAD	0.035	0.032	2.22463	6.14781e-11	10.2113
514	STSGQ%TDT	0.035	0.026	2.21348	6.14781e-11	10.2113
515	VRDY%	0.035	0.047	2.14086	6.14781e-11	10.2113
516	PP%DRGLAGFTNE	0.035	0.022	3.08192	7.80709e-11	10.1075
517	S%LGRNSP	0.035	0.047	2.10434	2.70276e-10	9.56819
518	SDLW%E	0.035	0.048	2.05387	2.70276e-10	9.56819
519	SLFR%G	0.035	0.049	2.07635	2.70276e-10	9.56819
520	SPP%GGDE	0.035	0.038	2.08049	2.70276e-10	9.56819
521	%VGGPGANSP	0.035	0.001	2.84183	7.22317e-10	9.14127
522	SRDRL%TGE	0.035	0.031	2.77106	7.22317e-10	9.14127
523	R%RSTGE	0.035	0.034	2.02707	1.11591e-09	8.95237
524	SD%GGRGYG	0.035	0.036	2.55058	3.4223e-09	8.46568
525	%GGSGEE	0.0064	0.038	3.31952	4.06365e-09	8.39108
526	S%SLAGDT	0.035	0.033	2.45269	5.39392e-09	8.2681
527	SLE%GTA	0.035	0.041	3.07039	2.40173e-08	7.61948
528	RSWR%YNE	0.035	0.005	2.0656	3.52037e-07	6.45341
529	%GGGASYNE	0.026	0.022	3.08099	1.09431e-06	5.96086
530	%GGQGVAGE	0.0064	0.011	2.34988	1.21515e-06	5.91537
531	%GGAGGYNE	5.2e-05	0.012	2.66685	2.17571e-06	5.6624
532	RGG%GVAGE	0.0064	0.01	2.18782	4.58085e-06	5.33905
