# Supplementary material for: Identification of apolipoprotein B–reactive CDR3 motifs allows tracking of atherosclerosis-related memory CD4+T cells in multiple donors
Source: Front Immunol. 2024 Mar 20;15:1302031. doi: 10.3389/fimmu.2024.1302031 (PMC10988780; doi:10.3389/fimmu.2024.1302031)
Supplement: Supplementary Dataset 1 — AIM+ and AIM− clones with frequency >1.39E-03 and top APOB+ CDR3 clones after enrichment-based filtering. Donor-specific data on separate tabs. [file DataSheet_1.zip › Data Sheet 1/Supplementary Dataset S2.xlsx]

## Sheet: Donor 1
APOB clones that were tracked to the TCM subset
Bioidentity (CDR3+Vgene+Jgene)	Frequency in TCM	Copy number in TCM
CASNRDRANEQYF+TCRBV21-01+TCRBJ02-07	0.00014064	3
CASSQIQGLKGYTF+TCRBV05-04+TCRBJ01-02	4.68801e-05	1
CASSQFTYNSPLHF+TCRBV11-02+TCRBJ01-06	4.68801e-05	1

## Sheet: Donor 2
APOB clones that were tracked to the TCM and TEM subsets
Bioidentity (CDR3+Vgene+Jgene)	Frequency in TCM	Frequency in TEM	Copy number in TCM	Copy number in TEM
CATSLGGEDTQYF+TCRBV15-01+TCRBJ02-03	6.63306e-05	0.000169808	1	1
CSAIDQGVGNSPLHF+TCRBV20-X+TCRBJ01-06	0.000132661	0.000169808	2	1
CSALGQGGETQYF+TCRBV20-X+TCRBJ02-05	6.63306e-05	0.000169808	1	1
CASSQDGAGGETQYF+TCRBV04-03+TCRBJ02-05	0.000132661	0.000509424	2	3
CSAREPHDTSTDTQYF+TCRBV20-X+TCRBJ02-03	6.63306e-05	0.000509424	1	3
CSAMSPSGTGELFF+TCRBV20-X+TCRBJ02-02	0.000132661	0.000169808	2	1
CASGESNRDRKPTDTQYF+TCRBV06-08+TCRBJ02-03	6.63306e-05	0.000679232	1	4
CASSQETGRNSPLHF+TCRBV04-02+TCRBJ01-06	0.000132661	0.00118866	2	7
CASSPTHGANVLTF+TCRBV03-01+TCRBJ02-06	0.000198992	0.000849041	3	5
APOB clones that were tracked to the TCM subset
Bioidentity (CDR3+Vgene+Jgene)	Frequency in TCM	Copy number in TCM
CASSKTGLGGGYTF+TCRBV07-09+TCRBJ01-02	0.000198992	3
CASSLGFTEAFF+TCRBV07-09+TCRBJ01-01	6.63306e-05	1
CSARANTGELFF+TCRBV20-X+TCRBJ02-02	6.63306e-05	1
APOB clones that were tracked to the TEM subset
Bioidentity (CDR3+Vgene+Jgene)	Frequency in TEM	Copy number in TEM
CASSPGDFLNTEAFF+TCRBV28-01+TCRBJ01-01	0.000169808	1
CASSQRRASGPSKYEQYF+TCRBV12-X+TCRBJ02-07	0.000339616	2
CASSSWGGGGNQPQHF+TCRBV06-05+TCRBJ01-05	0.000169808	1
CSARRTGELFF+TCRBV20-01+TCRBJ02-02	0.000169808	1
CASARSVTYEQYF+TCRBV05-01+TCRBJ02-07	0.000169808	1
CASSSTSEGETQYF+TCRBV05-01+TCRBJ02-05	0.000169808	1
CASSGNHYEQYF+TCRBV07-02+TCRBJ02-07	0.000169808	1
CASSLVREETQYF+TCRBV05-04+TCRBJ02-05	0.000169808	1

## Sheet: Donor 3
APOB clones that were tracked to the TCM and TEM subsets
Bioidentity (CDR3+Vgene+Jgene)	Frequency in TCM	Frequency in TEM	Copy number in TCM	Copy number in TEM
CASSFFGTEAFF+TCRBV27-01+TCRBJ01-01	0.000143544	0.00096494	2	6
APOB clones that were tracked to the TCM subset
Bioidentity (CDR3+Vgene+Jgene)	Frequency in TCM	Copy number in TCM
CASRTTTGFLSPLHF+TCRBV27-01+TCRBJ01-06	7.17721e-05	1
CASSKNLLAGVGETQYF+TCRBV25-01+TCRBJ02-05	7.17721e-05	1
CASSLAGTAKSYEQYF+TCRBV05-01+TCRBJ02-07	7.17721e-05	1
CASSSSGSNYNEQFF+TCRBV03-01/03-02+TCRBJ02-01	7.17721e-05	1
CASSLELNTEAFF+TCRBV05-01+TCRBJ01-01	7.17721e-05	1
APOB clones that were tracked to the TEM subset
Bioidentity (CDR3+Vgene+Jgene)	Frequency in TEM	Copy number in TEM
CSARADGQGYGYTF+TCRBV20-X+TCRBJ01-02	0.000160823	1
CASSQRGQGGQPQHF+TCRBV19-01+TCRBJ01-05	0.000160823	1
CASSQEVGGDHGYTF+TCRBV04-03+TCRBJ01-02	0.000321647	2
CASIRPGLNYGYTF+TCRBV06-05+TCRBJ01-02	0.000160823	1
CSARDSGTRLYEQYF+TCRBV20-X+TCRBJ02-07	0.000321647	2
CATLKRGRGSYEQYF+TCRBV28-01+TCRBJ02-07	0.000160823	1
CASSLGLGIAETQYF+TCRBV11-02+TCRBJ02-05	0.000160823	1

## Sheet: Donor 4
APOB clones that were tracked to the TCM and TEM subsets
Bioidentity (CDR3+Vgene+Jgene)	Frequency in TCM	Frequency in TEM	Copy number in TCM	Copy number in TEM
CATSRDIRQPQHF+TCRBV15-01+TCRBJ01-05	0.000400909	0.000125992	6	1
APOB clones that were tracked to the TCM subset
Bioidentity (CDR3+Vgene+Jgene)	Frequency in TCM	Copy number in TCM
CSARTGGSPLHF+TCRBV29-01+TCRBJ01-06	0.000200454	3
CASSVRDYSPLHF+TCRBV07-08+TCRBJ01-06	0.000133636	2
CASSLTGQGYSDTQYF+TCRBV05-01+TCRBJ02-03	0.000133636	2
CASSLNWQETQYF+TCRBV05-01+TCRBJ02-05	6.68181e-05	1
APOB clones that were tracked to the TEM subset
Bioidentity (CDR3+Vgene+Jgene)	Frequency in TEM	Copy number in TEM
CASSLSTNEKLFF+TCRBV12-03/12-04+TCRBJ01-04	0.000125992	1
CASSPQPSTDTQYF+TCRBV07-08+TCRBJ02-03	0.000125992	1
CASSWDSRWGYGYTF+TCRBV12-01+TCRBJ01-02	0.000125992	1

## Sheet: Donor 5
APOB clones that were tracked to the TCM subset
Bioidentity (CDR3+Vgene+Jgene)	Frequency in TCM	Copy number in TCM
CASSPPWTGRVNYEQYF+TCRBV07-09+TCRBJ02-07	6.81756e-05	1
CASSLAVFSGNTIYF+TCRBV07-02+TCRBJ01-03	0.000136351	2
CASSLRTGIINEQFF+TCRBV05-01+TCRBJ02-01	6.81756e-05	1
CASRAGGDETQYF+TCRBV10-02+TCRBJ02-05	6.81756e-05	1
CASSPGLAGSSYEQYF+TCRBV05-06+TCRBJ02-07	6.81756e-05	1
CASSDTGTGHQETQYF+TCRBV07-09+TCRBJ02-05	0.000136351	2
CASSPLSGLALYNEQFF+TCRBV02-01+TCRBJ02-01	6.81756e-05	1
CASSIQGGYEQYF+TCRBV07-03+TCRBJ02-07	0.000136351	2
CSARGRALHTDTQYF+TCRBV20-X+TCRBJ02-03	6.81756e-05	1
CASSSFRGAGETQYF+TCRBV07-08+TCRBJ02-05	6.81756e-05	1
CASSHKGTGVLDSPLHF+TCRBV06-06+TCRBJ01-06	6.81756e-05	1
APOB clones that were tracked to the TEM subset
Bioidentity (CDR3+Vgene+Jgene)	Frequency in TEM	Copy number in TEM
CATRPGQSLNTEAFF+TCRBV24-01+TCRBJ01-01	0.00495751	14

## Sheet: Donor 6
APOB clones that were tracked to the TCM and TEM subsets
Bioidentity (CDR3+Vgene+Jgene)	Frequency in TCM	Frequency in TEM	Copy number in TCM	Copy number in TEM
CASSLEYEQYF+TCRBV05-06+TCRBJ02-07	9.06865e-05	0.00155073	1	7
CASSLGGLSFSPLHF+TCRBV27-01+TCRBJ01-06	9.06865e-05	0.000443066	1	2
CASSPRLTFAYEQYF+TCRBV05-06+TCRBJ02-07	9.06865e-05	0.000221533	1	1
CASSPVQTAYEQYF+TCRBV18-01+TCRBJ02-07	0.000181373	0.000221533	2	1
CSVEYGGGNTEAFF+TCRBV29-01+TCRBJ01-01	0.000362746	0.0013292	4	6
CASSLGSGSYNEQFF+TCRBV05-05+TCRBJ02-01	9.06865e-05	0.000664599	1	3
CASNQGSGNTIYF+TCRBV03-01/03-02+TCRBJ01-03	9.06865e-05	0.00155073	1	7
CASSLDGGGNQPQHF+TCRBV05-06+TCRBJ01-05	9.06865e-05	0.000664599	1	3
CSARGTSGSVKADTQYF+TCRBV20-X+TCRBJ02-03	9.06865e-05	0.000664599	1	3
CASSPPAGADTQYF+TCRBV10-02+TCRBJ02-03	9.06865e-05	0.000443066	1	2
CASSEDYGGSGELFF+TCRBV05-06+TCRBJ02-02	9.06865e-05	0.000443066	1	2
CASSIPQGSGSPLHF+TCRBV05-06+TCRBJ01-06	0.0122427	0.0148427	135	67
CATSQGVGSGANVLTF+TCRBV15-01+TCRBJ02-06	0.000362746	0.0026584	4	12
CASSFRVTEAFF+TCRBV28-01+TCRBJ01-01	0.000272059	0.000886132	3	4
CAWSVRGNTEAFF+TCRBV30-01+TCRBJ01-01	9.06865e-05	0.000221533	1	1
CASSWGGDSYEQYF+TCRBV05-01+TCRBJ02-07	0.000272059	0.00110767	3	5
CASSPQLQGPSTDTQYF+TCRBV04-03+TCRBJ02-03	0.000362746	0.000221533	4	1
CAWSVLRDQPQHF+TCRBV30-01+TCRBJ01-05	0.000272059	0.000221533	3	1
CASSVGADTDTQYF+TCRBV05-01+TCRBJ02-03	9.06865e-05	0.00110767	1	5
CATSPGTFPYEQYF+TCRBV15-01+TCRBJ02-07	0.000181373	0.000443066	2	2
CASSDEEGGYGYTF+TCRBV02-01+TCRBJ01-02	0.000453432	0.000221533	5	1
CSARLQGSNQPQHF+TCRBV20-X+TCRBJ01-05	0.000181373	0.00110767	2	5
CASGEGSFQETQYF+TCRBV15-01+TCRBJ02-05	9.06865e-05	0.000664599	1	3
CASSQIAGGDEQYF+TCRBV28-01+TCRBJ02-07	0.000181373	0.000221533	2	1
CASSKPGQGNTGELFF+TCRBV05-06+TCRBJ02-02	0.000272059	0.000443066	3	2
CSAGGDSYEQYF+TCRBV20-X+TCRBJ02-07	0.000181373	0.000664599	2	3
CASSISLALIYEQYF+TCRBV19-01+TCRBJ02-07	9.06865e-05	0.00110767	1	5
APOB clones that were tracked to the TCM subset
Bioidentity (CDR3+Vgene+Jgene)	Frequency in TCM	Copy number in TCM
CASSPRAYQETQYF+TCRBV07-02+TCRBJ02-05	9.06865e-05	1
CASSEQGAGEQYF+TCRBV07-X+TCRBJ02-07	0.000181373	2
RASSSYTTSGGTGELFF+TCRBV07-03+TCRBJ02-02	0.000181373	2
CAWSVRTDTEAFF+TCRBV30-01+TCRBJ01-01	0.000181373	2
CASSLEVDQPQHF+TCRBV07-02+TCRBJ01-05	0.000181373	2
CASSPQTEAYEQYF+TCRBV05-01+TCRBJ02-07	9.06865e-05	1
CASSSDLVETQYF+TCRBV06-05+TCRBJ02-05	9.06865e-05	1
APOB clones that were tracked to the TEM subset
Bioidentity (CDR3+Vgene+Jgene)	Frequency in TEM	Copy number in TEM
CASSERQEGYTF+TCRBV06-01+TCRBJ01-02	0.000221533	1
CATSRPGLAGGNEQYF+TCRBV15-01+TCRBJ02-07	0.000221533	1
CSAIGTGGYEQYF+TCRBV20-X+TCRBJ02-07	0.000221533	1
CASSLEGGAEAFF+TCRBV07-02+TCRBJ01-01	0.000664599	3
CATSRGDRGGYGYTF+TCRBV15-01+TCRBJ01-02	0.000221533	1
CASSQENTGELFF+TCRBV04-03+TCRBJ02-02	0.000886132	4
CASSQLAGGDTQYF+TCRBV28-01+TCRBJ02-03	0.000443066	2
CASSLVSENTEAFF+TCRBV05-06+TCRBJ01-01	0.000664599	3
CASSLMGNTEAFF+TCRBV12-03/12-04+TCRBJ01-01	0.000221533	1
CASSVGSSGSNEQFF+TCRBV09-01+TCRBJ02-01	0.000664599	3
CASSPDFSGANVLTF+TCRBV05-06+TCRBJ02-06	0.000443066	2
CASMTGINTEAFF+TCRBV28-01+TCRBJ01-01	0.000664599	3
CASSFGTGQETQYF+TCRBV05-06+TCRBJ02-05	0.000886132	4
