# Supplementary material for: Identification of apolipoprotein B–reactive CDR3 motifs allows tracking of atherosclerosis-related memory CD4+T cells in multiple donors
Source: Front Immunol. 2024 Mar 20;15:1302031. doi: 10.3389/fimmu.2024.1302031 (PMC10988780; doi:10.3389/fimmu.2024.1302031)
Supplement: Supplementary Dataset 1 — AIM+ and AIM− clones with frequency >1.39E-03 and top APOB+ CDR3 clones after enrichment-based filtering. Donor-specific data on separate tabs. [file DataSheet_1.zip › Data Sheet 1/Supplementary Dataset S5.xlsx]

## Sheet: Sheet1
Table S5 - 88 APOB motifs that were significantly enriched in CDR3s from memory compared to naïve CD4+T cells
A. Enriched in TCM
Serial no.	GLIPH motifs	Log2FC (TCM vs naïve)	Poisson p value (TCM vs naïve)
1	S%QQGNYG	2.50027	4.82542e-13
2	SL%VDQP	2.25192	1.3098e-11
3	SQGTG%E	1.66073	1.81e-07
4	S%VGAGET	1.55639	5.63628e-07
5	RTGGS%	1.48735	5.76294e-07
6	SEA%GGE	1.83954	1.22397e-06
7	SLGE%NQP	1.54432	8.76754e-06
8	NRDRA%E	1.25691	4.60624e-05
9	SPTSSG%T	1.39593	0.000119135
10	R%RSTGE	1.94837	0.000139815
11	S%AGSYNSP	1.16993	0.000183143
12	SPGLA%SSYE	1.31288	0.000402877
13	S%GTGGRYE	1.06609	0.000408777
14	S%SATNEK	1.17688	0.00198729
15	SQA%STDT	1.16993	0.0117557
B. Enriched in TEM
Serial no.	GLIPH motifs	Log2FC (TEM vs naïve)	Poisson p value (TEM vs naïve)
1	SL%GTGE	7.18679	1.0814e-78
2	SRT%NTGE	5.83033	2.67e-36
3	S%RGGQP	4.45088	3.97092e-28
4	%QHE	7.38934	1.54914e-24
5	S%PGHE	4.37721	1.67946e-22
6	SLE%E	3.29632	2.93265e-22
7	SL%LNTE	3.17047	5.20027e-22
8	S%GTGGFSP	3.91778	2.00596e-21
9	%PGGYE	3.11588	7.2417e-18
10	SFTGG%YE	3.66888	1.31111e-17
11	SSGH%	3.82375	2.44164e-17
12	SF%GTE	2.98869	3.77302e-17
13	SMGQG%G	4.79116	6.38219e-15
14	SFGGG%QP	2.7037	1.31298e-14
15	S%DRVASE	4.90335	2.86759e-14
16	SL%YE	2.77834	3.40002e-14
17	S%RGYNSP	3.5396	7.25575e-14
18	PS%ANTE	3.46761	1.00939e-12
19	SVTG%GNT	2.44524	2.60594e-12
20	SL%LGE	2.30957	6.77992e-12
21	S%GGGAQP	3.14731	1.28998e-11
22	%SYE	2.77124	1.75347e-11
23	S%SGET	2.83428	7.27417e-11
24	SLSG%NEK	2.0665	2.70276e-10
25	S%GGDTDT	2.79404	2.48631e-09
26	SLT%EK	2.1426	3.20638e-09
27	S%DGYE	2.08936	3.54218e-09
28	SQDG%GGET	2.90406	1.41801e-08
29	SP%QNTE	2.30715	1.58334e-08
30	SL%GGTYE	1.92616	4.64807e-08
31	S%RGPDT	2.87101	2.06387e-07
32	S%GGNQP	1.97945	7.56855e-07
33	%LGDSP	2.0302	8.50951e-07
34	SSSG%SYE	2.6481	1.37722e-06
35	S%DRSSYE	2.04374	2.74253e-06
36	SLEGG%TE	1.81246	3.36382e-06
37	SPGTV%GE	1.68706	5.69496e-06
38	SLGGED%	1.80948	1.74285e-05
39	S%TGGDSP	3.54324	1.9872e-05
40	SLNR%E	1.70695	2.56117e-05
41	SPRL%SGNT	1.24936	2.65552e-05
42	SDRG%YG	2.3837	2.65993e-05
43	SL%GP	1.28652	8.41197e-05
44	R%RGNYG	1.61667	0.000114891
45	SLGF%YE	1.31136	0.000123462
46	SLG%EDT	1.72289	0.000127539
47	SLGG%NYG	1.35572	0.000424644
48	SLD%SGNT	1.56715	0.000483386
49	SL%PLGE	1.79909	0.000613074
50	SVRG%TE	1.30339	0.000636173
51	SS%GRTE	1.60459	0.000796496
52	S%GTGGTGE	1.39018	0.00113291
53	S%GGGNQP	1.36678	0.00260542
54	NRG%QP	1.68706	0.00395303
55	SLAG%GE	1.00656	0.0316655
C. Enriched in TCM and TEM
Serial no.	GLIPH motifs	Log2FC (TCM vs naïve)	Poisson p value (TCM vs naïve)
1	SQG%GGE	1.98664	2.06568e-07
2	S%TGDNSP	2.0915	2.25749e-06
3	SQVG%G	1.88536	6.51768e-06
4	SL%TNEK	1.80247	1.84033e-05
5	SL%QGNYG	1.33201	2.15765e-05
6	SFD%YE	1.76553	4.29289e-05
7	S%PGQGNTGE	1.80005	5.07036e-05
8	SQ%AGGDE	2.25192	0.000349732
9	SVL%NQP	2.25192	0.000349732
10	SS%GSP	1.44361	0.000802331
11	SQ%GGTE	1.48613	0.0013553
12	SQ%GYTE	1.96963	0.00163474
13	%LGNQP	1.1745	0.00322413
14	SPRQGA%E	1.28758	0.00380165
15	SP%PGNT	1.72935	0.00540352
16	SLVV%GE	1.04836	0.0170295
17	SH%NYG	1.08246	0.0170295
18	SLGG%LYE	1.35399	0.045626
Serial no.	GLIPH motifs	Log2FC (TEM vs naïve)	Poisson p value (TEM vs naïve)
1	SLGG%LYE	4.3138	6.20279e-33
2	SQ%GYTE	4.08392	7.05907e-23
3	SH%NYG	3.38014	9.54061e-22
4	SPRQGA%E	3.38014	7.39748e-19
5	S%PGQGNTGE	2.43774	1.77178e-11
6	SLVV%GE	2.33498	3.02053e-11
7	SVL%NQP	3.54324	3.49648e-11
8	SQVG%G	2.23947	7.06211e-09
9	S%TGDNSP	2.4021	3.26792e-07
10	%LGNQP	2.28011	1.18436e-05
11	SQ%AGGDE	2.54649	1.76912e-05
12	SP%PGNT	2.4079	4.12449e-05
13	SS%GSP	1.68706	4.2237e-05
14	SFD%YE	1.65535	5.08477e-05
15	SQ%GGTE	1.94631	0.000105587
16	SQG%GGE	1.21573	0.000753492
17	SL%QGNYG	1.53544	0.00109519
18	SL%TNEK	1.5561	0.00283485
