# Supplementary material for: Identification of apolipoprotein B–reactive CDR3 motifs allows tracking of atherosclerosis-related memory CD4+T cells in multiple donors
Source: Front Immunol. 2024 Mar 20;15:1302031. doi: 10.3389/fimmu.2024.1302031 (PMC10988780; doi:10.3389/fimmu.2024.1302031)
Supplement: Supplementary Dataset 1 — AIM+ and AIM− clones with frequency >1.39E-03 and top APOB+ CDR3 clones after enrichment-based filtering. Donor-specific data on separate tabs. [file DataSheet_1.zip › Data Sheet 1/Supplementary Dataset S4.xlsx]

## Sheet: Sheet1
Table S4 - APOB-enriched GLIPH motifs traced to CDR3 sequences from bulk naïve and memory CD4+T cells
APOB motifs present exclusively in naïve CDR3s	APOB motifs present exclusively in memory CDR3s	APOB motifs present in naïve and memory CDR3s
SLAGG%YNSP	SDTGG%EK	SQ%GGTE
S%VGGGNYG	SSG%GDG	SSSG%SYE
SQ%VSYE	S%STNEK	SLAGT%E
SVVAGG%GE	SEAEG%E	SQ%AGGDE
SL%GGDQP	SSLG%SSGANV	SL%QGNYG
SSDRD%E	SLST%EK	SL%YE
SD%GQGNTE	SA%QGGGEK	NRG%QP
%RDEK	SQVGA%TNEK	S%RGYNSP
SQVVS%E	STSGQ%TDT	SLAG%GE
SS%RYTE	SP%TEAYE	SSGH%
SQ%SNSP	SA%GGDSP	S%DGYE
SL%AGDNE	%SWRSYNE	SQ%GYTE
SEG%GEK	S%TGVEEK	S%PGQGNTGE
SPGG%SP	S%DLAYE	%PGGYE
G%VYNE	S%GVGSGANV	S%PGHE
SQGPGG%	SF%GGGYE	SL%GP
SFGG%EK	SKQGG%E	SFD%YE
SQA%AGE	SED%GGSGE	SP%PGNT
SLG%NSYG	SQETG%NSP	SH%NYG
%QQGRTE	KS%SGANV	SL%GTGE
SPGGG%STDT	I%TGGYE	SLGF%YE
SLFRA%E	%ADYNSP	SLVV%GE
SG%AGGYNE	S%SRGNYG	SL%TNEK
SLSDRV%E	SV%LGSSYE	SS%GRTE
S%SNSGNT	SKQ%GYE	SRT%NTGE
SGG%GGYNE	RL%GSNQP	S%RGGQP
SQ%GQGYNE	GLDRDR%TGE	SQVG%G
SQ%RGPTDT	QG%NTE	SL%GGTYE
SPG%LAKNI	SE%YGGSGE	SL%LGE
RGQ%DTGE	SD%GGLEK	SLT%EK
S%RDKET	RSWR%YNE	S%DRVASE
SPGQG%PP	SQGLA%PYE	SF%GTE
SE%NTDT	SQDG%TE	%QHE
S%EDGTE	SIGTG%EK	%SYE
S%GAGFYG	T%NHYG	S%SGET
SEDP%E	MS%SGTGE	SLE%E
S%SARNTE	SLERG%GTYE	SLG%EDT
SIS%QP	SSQGH%E	S%GGDTDT
SPLAGA%TDT	%GQGGET	SVL%NQP
RGTS%DT	GVAG%	SDRG%YG
S%SQTDT	SDSRG%YG	S%TGGDSP
SST%SP	RY%SNQP	SFTGG%YE
	SL%GLGNE	SLD%SGNT
	SLA%GQAGSP	SG%HYE
	SQDP%ET	SLGG%NYG
	SF%GFNTE	S%GTGGTGE
	S%AGGESG	S%RGPDT
	SLFR%G	SQG%GGE
	ST%GHTE	R%RGNYG
	SQL%GGE	SVRG%TE
	SLT%GD	%LGDSP
	%EGNTDT	SP%QNTE
	KRGP%T	S%DRSSYE
	SQDPG%T	SLGGED%
	TG%TNEK	SLNR%E
	S%VSGLNTGE	SV%NTE
	S%QGRQP	SQDG%GGET
	SGG%HYE	%LGNQP
	SSTTS%E	SS%GSP
	RPRGG%GNT	SLEGG%TE
	SSGL%GE	S%GGGNQP
	SLGEV%QP	SL%LNTE
	SILQG%GTE	SLGG%LYE
	S%GAEYE	S%GGNQP
	%RDLNYG	SPRQGA%E
	SPGQT%G	S%TGDNSP
	%GQAAGNT	SRVR%NE
	SV%TGDNE	SPP%NTE
	SRDRL%TGE	S%VGAGET
	SGGSGE%	SQGTG%E
	SL%AGQNTE	SLAGTG%
	S%GGQGPGNT	S%AGSYNSP
	S%LDSPYE	SQA%STDT
	SL%RVGQP	SEA%GGE
	SPTS%GDT	SLV%GYG
	SI%GTENTE	SPGLA%SSYE
	SY%RTGGNYG	SLGE%NQP
	SLTG%K	S%SGVE
	S%GQGVGYG	S%DRVGNSP
	S%QGFNTE	SL%GDQP
	S%LGRNSP	S%GAGGYNE
	SQAS%TDT	S%GQGGEK
	SDLW%E	SS%GAGET
	SSPGQGG%G	S%DSSNTE
	SQNVAGAY%	SPTSSG%T
	SQVDLG%SYNE	S%GQEET
	GGTN%GE	SPRQG%YE
	R%DLNYG	SQEGG%E
	SLGGG%GET	SIQGG%E
	RGTG%LNQP	%GTNTGE
	SS%QGGEK	S%ASSTDT
	T%LTGGE	S%SATNEK
	SYE%NEK	RTGGS%
	SD%NNE	S%QQGNYG
	SSTGV%EK	S%NRGE
	SLGR%KNI	SLNRG%
	SI%GTGTYE	SL%VDQP
	%GQGAKT	SS%DREYE
	SL%PLTE	T%QGANYG
	SLG%WNTGE	SP%AGSSYNE
	SY%GEE	S%VNEK
	SSTS%GDT	S%GFQP
	S%SGHTDT	SLVG%TE
	SAP%RDE	SQG%K
	SMA%QP	S%GTGGRYE
	SVGR%QGFQET	S%GSGDE
	RPGQ%LNTE	S%GLGE
	S%SSGAET	S%RGGNG
	SQLAGGD%	SQ%LE
	S%EGGSTDT	SL%GRGSYNE
	SVGTGG%SP	NRDRA%E
	SKQ%NYG	SL%GGAET
	SLEP%NE	SLN%QET
	STRGG%NEK	%AGGGNQP
	R%GQSLNTE	R%RSTGE
	SL%GQGGPYE	SST%SYE
	%GTQSYNE	SMGQG%G
	SVGRRQG%QET	PS%ANTE
	S%RQGWGET	SFGGG%QP
	SRGLAGGS%E	SL%PLGE
	SHGQIT%E	S%GTGGFSP
		SLSG%NEK
		S%GGGAQP
		SPGTV%GE
		SVTG%GNT
		SPRL%SGNT
